# Supplementary material for: SUDEP risk is influenced by longevity genomics: a polygenic risk score study
Source: eBioMedicine. 2025 Jul 28;118:105841. doi: 10.1016/j.ebiom.2025.105841 (PMC12368338; doi:10.1016/j.ebiom.2025.105841)
Supplement: Supplementary Table S2 [file mmc3.xlsx]

## Sheet: Supplementary Table 2
Supplementary Table 2: Baseline demographic and clinical characteristics of individuals from the three study cohorts
Cohorts	SUDEP	Epilepsy controls	Healthy controls
Cohort description	People with epilepsy who succumbed to SUDEP (see Methods)	Adults with epilepsy recruited from clinics at the NHNN, UK (see Methods)	Unaffected relatives of probands in GEL rare disease categories (see Methods)
Number of individuals	161	768	1153
Mean age at Death	35.9	Alive at the time of inclusion	Alive at the time of inclusion
Mean age at last follow-up	Not applicable	48.4	Not applicable
Male/Female	97/64	344/424	453/700
Ancestry details	European	European	European
Country of origin	UK, Belgium, Italy, Australia and USA	No information available	No information available
Epilepsy types	DEE=6 (3.73%) Focal=45 (27.95%) Focal/Generalised=3 (1.86%) Generalised=11(6.83%) Unknown/Unclassified=96(59.63%)	DEE=38 (4.95%) Focal=647 (84.24%) Focal/Generalised=6 (0.78%) Generalised=38 (4.95%) Unknown/Unclassified=39 (5.08%)	DEE=00 Focal=00 Focal/Generalised=00 Generalised=00 Unknown/Unclassified=00
SUDEP types	Definite SUDEP =105 (65.22%) Definite SUDEP Plus=22 (13.67%) Probable SUDEP=31(19.25%) Possible SUDEP=3 (1.86%)	All alive at the last follow-up	All alive at inclusion
