# Supplementary material for: SUDEP risk is influenced by longevity genomics: a polygenic risk score study
Source: eBioMedicine. 2025 Jul 28;118:105841. doi: 10.1016/j.ebiom.2025.105841 (PMC12368338; doi:10.1016/j.ebiom.2025.105841)
Supplement: Supplementary Table S3 [file mmc4.xlsx]

## Sheet: Epilepsy Controls
Supplementary Table 3
Sample	Sex	Epilepsy Type	Age at last follow up (years)
Sample1	Male	DEE	51
Sample2	Male	DEE	66
Sample3	Male	DEE	30
Sample4	Female	DEE	30
Sample5	Male	DEE	33
Sample6	Male	DEE	21
Sample7	Male	DEE	27
Sample8	Female	DEE	51
Sample9	Male	DEE	22
Sample10	Female	DEE	44
Sample11	Female	DEE	50
Sample12	Female	DEE	41
Sample13	Female	DEE	47
Sample14	Female	DEE	44
Sample15	Female	DEE	43
Sample16	Female	DEE	53
Sample17	Female	DEE	42
Sample18	Female	DEE	23
Sample19	Female	DEE	40
Sample20	Male	DEE	61
Sample21	Male	DEE	45
Sample22	Female	DEE	44
Sample23	Female	DEE	36
Sample24	Female	DEE	40
Sample25	Female	DEE	26
Sample26	Female	DEE	28
Sample27	Male	DEE	39
Sample28	Male	DEE	17
Sample29	Male	DEE	35
Sample30	Male	DEE	31
Sample31	Female	DEE	27
Sample32	Female	DEE	29
Sample33	Male	DEE	28
Sample34	Female	DEE	33
Sample35	Male	DEE	48
Sample36	Male	DEE	29
Sample37	Female	DEE	45
Sample38	Female	DEE	35
Sample39	Female	Focal	57
Sample40	Male	Focal	74
Sample41	Male	Focal	51
Sample42	Male	Focal	55
Sample43	Female	Focal	53
Sample44	Female	Focal	60
Sample45	Female	Focal	54
Sample46	Male	Focal	71
Sample47	Male	Focal	64
Sample48	Male	Focal	52
Sample49	Male	Focal	57
Sample50	Female	Focal	79
Sample51	Female	Focal	45
Sample52	Male	Focal	48
Sample53	Male	Focal	53
Sample54	Male	Focal	42
Sample55	Male	Focal	86
Sample56	Female	Focal	48
Sample57	Male	Focal	53
Sample58	Male	Focal	67
Sample59	Female	Focal	60
Sample60	Male	Focal	35
Sample61	Male	Focal	53
Sample62	Male	Focal	55
Sample63	Male	Focal	34
Sample64	Male	Focal	51
Sample65	Female	Focal	60
Sample66	Female	Focal	62
Sample67	Male	Focal	44
Sample68	Female	Focal	53
Sample69	Female	Focal	34
Sample70	Male	Focal	31
Sample71	Female	Focal	50
Sample72	Female	Focal	29
Sample73	Female	Focal	42
Sample74	Male	Focal	39
Sample75	Male	Focal	47
Sample76	Male	Focal	67
Sample77	Male	Focal	45
Sample78	Female	Focal	64
Sample79	Male	Focal	44
Sample80	Female	Focal	31
Sample81	Female	Focal	30
Sample82	Male	Focal	68
Sample83	Male	Focal	28
Sample84	Female	Focal	34
Sample85	Male	Focal	28
Sample86	Female	Focal	67
Sample87	Male	Focal	48
Sample88	Female	Focal	62
Sample89	Female	Focal	32
Sample90	Male	Focal	25
Sample91	Male	Focal	61
Sample92	Male	Focal	52
Sample93	Female	Focal	60
Sample94	Female	Focal	43
Sample95	Male	Focal	44
Sample96	Female	Focal	35
Sample97	Male	Focal	27
Sample98	Female	Focal	50
Sample99	Male	Focal	43
Sample100	Male	Focal	42
Sample101	Male	Focal	44
Sample102	Male	Focal	56
Sample103	Male	Focal	48
Sample104	Male	Focal	42
Sample105	Female	Focal	54
Sample106	Female	Focal	57
Sample107	female	Focal	37
Sample108	Male	Focal	56
Sample109	Female	Focal	59
Sample110	Male	Focal	47
Sample111	Male	Focal	66
Sample112	Male	Focal	46
Sample113	Female	Focal	63
Sample114	Male	Focal	61
Sample115	Male	Focal	44
Sample116	Female	Focal	57
Sample117	Female	Focal	53
Sample118	Male	Focal	39
Sample119	Female	Focal	53
Sample120	Male	Focal	41
Sample121	Male	Focal	70
Sample122	Male	Focal	61
Sample123	Male	Focal	74
Sample124	Female	Focal	50
Sample125	Male	Focal	59
Sample126	Male	Focal	56
Sample127	Female	Focal	58
Sample128	Female	Focal	54
Sample129	Male	Focal	46
Sample130	Female	Focal	41
Sample131	Male	Focal	74
Sample132	Male	Focal	63
Sample133	Female	Focal	41
Sample134	Male	Focal	55
Sample135	Male	Focal	60
Sample136	Female	Focal	44
Sample137	Female	Focal	39
Sample138	Female	Focal	58
Sample139	Female	Focal	47
Sample140	Female	Focal	46
Sample141	Female	Focal	47
Sample142	Female	Focal	27
Sample143	Female	Focal	56
Sample144	Female	Focal	54
Sample145	Male	Focal	61
Sample146	Female	Focal	66
Sample147	Female	Focal	57
Sample148	Male	Focal	69
Sample149	Male	Focal	48
Sample150	Male	Focal	35
Sample151	Male	Focal	68
Sample152	Male	Focal	72
Sample153	Female	Focal	55
Sample154	Male	Focal	58
Sample155	Female	Focal	62
Sample156	Female	Focal	50
Sample157	Female	Focal	69
Sample158	Male	Focal	64
Sample159	Female	Focal	66
Sample160	Male	Focal	56
Sample161	Female	Focal	53
Sample162	Male	Focal	47
Sample163	Male	Focal	45
Sample164	Female	Focal	51
Sample165	Male	Focal	27
Sample166	Female	Focal	60
Sample167	Female	Focal	45
Sample168	Female	Focal	54
Sample169	Male	Focal	60
Sample170	Male	Focal	55
Sample171	Female	Focal	52
Sample172	Female	Focal	39
Sample173	Male	Focal	60
Sample174	Female	Focal	45
Sample175	Female	Focal	79
Sample176	Female	Focal	58
Sample177	Male	Focal	69
Sample178	Male	Focal	36
Sample179	Male	Focal	55
Sample180	Female	Focal	57
Sample181	Male	Focal	59
Sample182	Male	Focal	60
Sample183	Female	Focal	36
Sample184	Female	Focal	41
Sample185	Male	Focal	72
Sample186	Female	Focal	58
Sample187	Female	Focal	40
Sample188	Male	Focal	45
Sample189	Female	Focal	43
Sample190	Female	Focal	45
Sample191	Female	Focal	70
Sample192	Male	Focal	59
Sample193	Female	Focal	51
Sample194	Female	Focal	39
Sample195	Female	Focal	56
Sample196	Male	Focal	56
Sample197	Male	Focal	33
Sample198	Male	Focal	48
Sample199	Female	Focal	36
Sample200	Male	Focal	55
Sample201	Male	Focal	53
Sample202	Female	Focal	53
Sample203	Female	Focal	51
Sample204	Male	Focal	69
Sample205	Male	Focal	45
Sample206	Female	Focal	44
Sample207	Male	Focal	57
Sample208	Female	Focal	62
Sample209	Male	Focal	68
Sample210	Male	Focal	52
Sample211	Male	Focal	66
Sample212	Female	Focal	69
Sample213	Female	Focal	38
Sample214	Male	Focal	53
Sample215	Female	Focal	61
Sample216	Female	Focal	50
Sample217	Male	Focal	63
Sample218	Male	Focal	35
Sample219	Male	Focal	43
Sample220	Male	Focal	55
Sample221	Female	Focal	40
Sample222	Female	Focal	62
Sample223	Female	Focal	60
Sample224	Male	Focal	38
Sample225	Female	Focal	53
Sample226	Female	Focal	46
Sample227	Male	Focal	59
Sample228	Female	Focal	68
Sample229	Female	Focal	55
Sample230	Male	Focal	54
Sample231	Male	Focal	46
Sample232	Female	Focal	45
Sample233	Female	Focal	45
Sample234	Female	Focal	48
Sample235	Male	Focal	64
Sample236	Female	Focal	39
Sample237	Female	Focal	60
Sample238	Male	Focal	51
Sample239	Female	Focal	55
Sample240	Female	Focal	53
Sample241	Female	Focal	36
Sample242	Female	Focal	51
Sample243	Male	Focal	50
Sample244	Female	Focal	49
Sample245	Male	Focal	61
Sample246	Male	Focal	37
Sample247	Female	Focal	47
Sample248	Female	Focal	60
Sample249	Female	Focal	47
Sample250	Female	Focal	35
Sample251	Female	Focal	58
Sample252	Female	Focal	63
Sample253	Female	Focal	22
Sample254	Female	Focal	58
Sample255	Female	Focal	66
Sample256	Male	Focal	61
Sample257	Female	Focal	35
Sample258	Female	Focal	51
Sample259	Female	Focal	78
Sample260	Female	Focal	49
Sample261	Female	Focal	64
Sample262	Female	Focal	74
Sample263	Female	Focal	57
Sample264	Male	Focal	66
Sample265	Female	Focal	54
Sample266	Female	Focal	57
Sample267	Male	Focal	55
Sample268	Male	Focal	39
Sample269	Female	Focal	41
Sample270	Female	Focal	67
Sample271	Female	Focal	61
Sample272	Male	Focal	47
Sample273	Male	Focal	59
Sample274	Male	Focal	52
Sample275	Male	Focal	60
Sample276	Male	Focal	68
Sample277	Male	Focal	69
Sample278	Male	Focal	70
Sample279	Female	Focal	38
Sample280	Female	Focal	60
Sample281	Female	Focal	74
Sample282	Female	Focal	56
Sample283	Female	Focal	31
Sample284	Male	Focal	55
Sample285	Female	Focal	69
Sample286	Female	Focal	79
Sample287	Male	Focal	61
Sample288	Female	Focal	57
Sample289	Male	Focal	25
Sample290	Male	Focal	39
Sample291	Female	Focal	51
Sample292	Female	Focal	60
Sample293	Female	Focal	83
Sample294	Female	Focal	49
Sample295	Male	Focal	49
Sample296	Female	Focal	44
Sample297	Female	Focal	66
Sample298	Female	Focal	51
Sample299	Male	Focal	44
Sample300	Female	Focal	60
Sample301	Female	Focal	62
Sample302	Male	Focal	57
Sample303	Female	Focal	34
Sample304	Female	Focal	55
Sample305	Male	Focal	39
Sample306	Female	Focal	40
Sample307	Female	Focal	64
Sample308	Male	Focal	18
Sample309	Female	Focal	78
Sample310	Male	Focal	78
Sample311	Female	Focal	77
Sample312	Male	Focal	45
Sample313	Female	Focal	27
Sample314	Female	Focal	27
Sample315	Female	Focal	50
Sample316	Male	Focal	72
Sample317	Female	Focal	64
Sample318	Female	Focal	57
Sample319	Female	Focal	43
Sample320	Female	Focal	43
Sample321	Male	Focal	68
Sample322	Female	Focal	31
Sample323	Male	Focal	71
Sample324	Female	Focal	36
Sample325	Female	Focal	68
Sample326	Male	Focal	32
Sample327	Male	Focal	42
Sample328	Male	Focal	48
Sample329	Male	Focal	65
Sample330	Male	Focal	43
Sample331	Female	Focal	66
Sample332	Female	Focal	35
Sample333	Male	Focal	48
Sample334	Female	Focal	46
Sample335	Male	Focal	26
Sample336	Female	Focal	34
Sample337	Male	Focal	42
Sample338	Female	Focal	40
Sample339	Female	Focal	54
Sample340	Male	Focal	44
Sample341	Female	Focal	40
Sample342	Female	Focal	23
Sample343	Female	Focal	49
Sample344	Male	Focal	45
Sample345	Female	Focal	47
Sample346	Female	Focal	77
Sample347	Male	Focal	37
Sample348	Male	Focal	32
Sample349	Female	Focal	49
Sample350	Female	Focal	71
Sample351	Female	Focal	37
Sample352	Male	Focal	38
Sample353	Female	Focal	60
Sample354	Female	Focal	57
Sample355	Male	Focal	62
Sample356	Male	Focal	56
Sample357	Female	Focal	45
Sample358	Male	Focal	41
Sample359	Female	Focal	29
Sample360	Male	Focal	34
Sample361	Female	Focal	26
Sample362	Male	Focal	61
Sample363	Female	Focal	31
Sample364	Female	Focal	21
Sample365	Female	Focal	64
Sample366	Male	Focal	35
Sample367	Male	Focal	54
Sample368	Male	Focal	25
Sample369	Male	Focal	55
Sample370	Male	Focal	37
Sample371	Male	Focal	42
Sample372	Male	Focal	29
Sample373	Female	Focal	47
Sample374	Male	Focal	38
Sample375	Male	Focal	25
Sample376	Female	Focal	33
Sample377	Female	Focal	31
Sample378	Male	Focal	44
Sample379	Female	Focal	29
Sample380	Male	Focal	64
Sample381	Female	Focal	44
Sample382	Male	Focal	35
Sample383	Female	Focal	52
Sample384	Male	Focal	28
Sample385	Female	Focal	27
Sample386	Female	Focal	54
Sample387	Male	Focal	34
Sample388	Female	Focal	28
Sample389	Female	Focal	20
Sample390	Female	Focal	33
Sample391	Female	Focal	18
Sample392	Female	Focal	58
Sample393	Female	Focal	49
Sample394	Male	Focal	28
Sample395	Female	Focal	26
Sample396	Male	Focal	60
Sample397	Female	Focal	53
Sample398	Female	Focal	53
Sample399	Female	Focal	62
Sample400	Female	Focal	42
Sample401	Male	Focal	48
Sample402	Female	Focal	30
Sample403	Female	Focal	36
Sample404	Male	Focal	34
Sample405	Female	Focal	47
Sample406	Female	Focal	58
Sample407	Female	Focal	39
Sample408	Male	Focal	40
Sample409	Male	Focal	42
Sample410	Male	Focal	64
Sample411	Male	Focal	51
Sample412	Male	Focal	33
Sample413	Male	Focal	31
Sample414	Female	Focal	63
Sample415	Female	Focal	37
Sample416	Male	Focal	29
Sample417	Male	Focal	59
Sample418	Male	Focal	45
Sample419	Male	Focal	49
Sample420	Male	Focal	40
Sample421	Male	Focal	65
Sample422	Male	Focal	29
Sample423	Female	Focal	56
Sample424	Female	Focal	41
Sample425	Female	Focal	44
Sample426	Female	Focal	33
Sample427	Male	Focal	72
Sample428	Male	Focal	43
Sample429	Female	Focal	68
Sample430	Male	Focal	36
Sample431	Male	Focal	50
Sample432	Female	Focal	56
Sample433	Male	Focal	48
Sample434	Male	Focal	40
Sample435	Female	Focal	50
Sample436	Female	Focal	29
Sample437	Female	Focal	40
Sample438	Male	Focal	29
Sample439	Female	Focal	42
Sample440	Female	Focal	42
Sample441	Female	Focal	40
Sample442	Female	Focal	33
Sample443	Male	Focal	54
Sample444	Male	Focal	31
Sample445	Female	Focal	25
Sample446	Female	Focal	39
Sample447	Male	Focal	42
Sample448	Female	Focal	64
Sample449	Male	Focal	39
Sample450	Female	Focal	64
Sample451	Female	Focal	51
Sample452	Female	Focal	70
Sample453	Male	Focal	30
Sample454	Female	Focal	46
Sample455	Male	Focal	50
Sample456	Male	Focal	31
Sample457	Male	Focal	35
Sample458	Female	Focal	64
Sample459	Female	Focal	58
Sample460	Male	Focal	51
Sample461	Female	Focal	37
Sample462	Female	Focal	50
Sample463	Female	Focal	51
Sample464	Male	Focal	31
Sample465	Female	Focal	26
Sample466	Female	Focal	37
Sample467	Male	Focal	55
Sample468	Female	Focal	33
Sample469	Male	Focal	25
Sample470	Male	Focal	48
Sample471	Female	Focal	26
Sample472	Female	Focal	32
Sample473	Female	Focal	40
Sample474	Female	Focal	25
Sample475	Female	Focal	25
Sample476	Male	Focal	25
Sample477	Female	Focal	50
Sample478	Male	Focal	74
Sample479	Male	Focal	58
Sample480	Female	Focal	47
Sample481	Male	Focal	25
Sample482	Female	Focal	26
Sample483	Female	Focal	48
Sample484	Male	Focal	43
Sample485	Female	Focal	57
Sample486	Female	Focal	69
Sample487	Female	Focal	54
Sample488	Female	Focal	28
Sample489	Male	Focal	65
Sample490	Female	Focal	54
Sample491	Male	Focal	81
Sample492	Male	Focal	53
Sample493	Male	Focal	36
Sample494	Male	Focal	32
Sample495	Female	Focal	49
Sample496	Male	Focal	42
Sample497	Female	Focal	27
Sample498	Female	Focal	56
Sample499	Female	Focal	63
Sample500	Male	Focal	53
Sample501	Female	Focal	44
Sample502	Male	Focal	29
Sample503	Female	Focal	33
Sample504	Male	Focal	30
Sample505	Female	Focal	37
Sample506	Male	Focal	29
Sample507	Female	Focal	28
Sample508	Male	Focal	29
Sample509	Female	Focal	36
Sample510	Male	Focal	36
Sample511	Male	Focal	32
Sample512	Female	Focal	42
Sample513	Female	Focal	22
Sample514	Female	Focal	26
Sample515	Male	Focal	26
Sample516	Female	Focal	23
Sample517	Male	Focal	46
Sample518	Male	Focal	23
Sample519	Male	Focal	24
Sample520	Male	Focal	31
Sample521	Male	Focal	40
Sample522	Female	Focal	48
Sample523	Female	Focal	35
Sample524	Male	Focal	24
Sample525	Male	Focal	68
Sample526	Female	Focal	63
Sample527	Male	Focal	54
Sample528	Male	Focal	41
Sample529	Male	Focal	59
Sample530	Female	Focal	29
Sample531	Female	Focal	35
Sample532	Female	Focal	46
Sample533	Female	Focal	59
Sample534	Female	Focal	56
Sample535	Female	Focal	41
Sample536	Female	Focal	60
Sample537	Female	Focal	43
Sample538	Male	Focal	47
Sample539	Female	Focal	53
Sample540	Male	Focal	31
Sample541	Male	Focal	63
Sample542	Female	Focal	56
Sample543	Female	Focal	53
Sample544	Female	Focal	46
Sample545	male	Focal	48
Sample546	male	Focal	47
Sample547	Female	Focal	39
Sample548	Female	Focal	61
Sample549	Female	Focal	59
Sample550	male	Focal	59
Sample551	Female	Focal	72
Sample552	Female	Focal	65
Sample553	female	Focal	55
Sample554	female	Focal	61
Sample555	m	Focal	41
Sample556	Female	Focal	53
Sample557	Female	Focal	49
Sample558	Female	Focal	55
Sample559	Female	Focal	67
Sample560	Male	Focal	76
Sample561	Female	Focal	71
Sample562	Male	Focal	49
Sample563	Female	Focal	59
Sample564	Female	Focal	60
Sample565	Male	Focal	69
Sample566	Female	Focal	81
Sample567	Female	Focal	41
Sample568	Female	Focal	77
Sample569	Male	Focal	34
Sample570	Female	Focal	67
Sample571	Female	Focal	71
Sample572	Female	Focal	63
Sample573	Female	Focal	64
Sample574	Female	Focal	33
Sample575	Male	Focal	48
Sample576	Female	Focal	52
Sample577	Female	Focal	45
Sample578	Male	Focal	56
Sample579	Female	Focal	56
Sample580	Male	Focal	44
Sample581	Female	Focal	65
Sample582	Male	Focal	35
Sample583	Female	Focal	48
Sample584	Female	Focal	49
Sample585	Female	Focal	68
Sample586	Female	Focal	47
Sample587	Female	Focal	59
Sample588	Female	Focal	64
Sample589	Female	Focal	56
Sample590	Female	Focal	40
Sample591	Female	Focal	37
Sample592	Female	Focal	34
Sample593	Female	Focal	49
Sample594	Male	Focal	47
Sample595	Female	Focal	50
Sample596	Female	Focal	52
Sample597	Female	Focal	63
Sample598	Male	Focal	36
Sample599	Male	Focal	43
Sample600	Male	Focal	43
Sample601	Male	Focal	22
Sample602	Male	Focal	63
Sample603	Female	Focal	47
Sample604	Male	Focal	48
Sample605	Male	Focal	36
Sample606	Female	Focal	42
Sample607	Male	Focal	45
Sample608	Male	Focal	44
Sample609	Male	Focal	35
Sample610	Male	Focal	23
Sample611	Male	Focal	55
Sample612	Female	Focal	78
Sample613	Female	Focal	47
Sample614	Male	Focal	40
Sample615	Female	Focal	51
Sample616	Female	Focal	45
Sample617	Female	Focal	56
Sample618	Female	Focal	68
Sample619	Female	Focal	58
Sample620	Male	Focal	40
Sample621	Male	Focal	68
Sample622	Female	Focal	28
Sample623	Female	Focal	54
Sample624	Female	Focal	44
Sample625	Female	Focal	49
Sample626	Male	Focal	30
Sample627	Male	Focal	63
Sample628	Male	Focal	55
Sample629	Male	Focal	75
Sample630	Male	Focal	76
Sample631	Female	Focal	29
Sample632	Male	Focal	41
Sample633	Male	Focal	61
Sample634	Female	Focal	58
Sample635	Male	Focal	72
Sample636	Male	Focal	30
Sample637	Male	Focal	33
Sample638	Male	Focal	64
Sample639	Female	Focal	43
Sample640	Female	Focal	43
Sample641	Female	Focal	63
Sample642	Male	Focal	57
Sample643	Male	Focal	20
Sample644	Male	Focal	36
Sample645	Male	Focal	31
Sample646	Female	Focal	46
Sample647	Female	Focal	30
Sample648	Male	Focal	29
Sample649	Female	Focal	45
Sample650	Female	Focal	53
Sample651	Female	Focal	40
Sample652	Female	Focal	63
Sample653	Male	Focal	29
Sample654	Female	Focal	64
Sample655	Female	Focal	56
Sample656	Female	Focal	57
Sample657	Male	Focal	43
Sample658	Female	Focal	41
Sample659	Male	Focal	40
Sample660	Male	Focal	30
Sample661	Male	Focal	62
Sample662	Female	Focal	55
Sample663	Female	Focal	69
Sample664	Female	Focal	65
Sample665	Female	Focal	53
Sample666	Male	Focal	58
Sample667	Female	Focal	46
Sample668	Male	Focal	24
Sample669	Female	Focal	49
Sample670	Male	Focal	30
Sample671	Male	Focal	31
Sample672	Female	Focal	55
Sample673	Female	Focal	81
Sample674	Male	Focal	53
Sample675	Female	Focal	54
Sample676	Male	Focal	79
Sample677	Male	Focal	64
Sample678	Female	Focal	42
Sample679	Male	Focal	34
Sample680	Male	Focal	31
Sample681	Female	Focal	37
Sample682	Male	Focal	39
Sample683	Female	Focal	41
Sample684	Famale	Focal	58
Sample685	Male	Focal	33
Sample686	Female	Focal/Generalised	42
Sample687	Female	Focal/Generalised	31
Sample688	Female	Focal/Generalised	55
Sample689	Female	Focal/Generalised	29
Sample690	Female	Focal/Generalised	28
Sample691	Female	Focal/Generalised	25
Sample692	Male	Generalised	42
Sample693	Female	Generalised	58
Sample694	Female	Generalised	43
Sample695	male	Generalised	46
Sample696	Female	Generalised	34
Sample697	Female	Generalised	64
Sample698	Male	Generalised	42
Sample699	Male	Generalised	56
Sample700	Female	Generalised	25
Sample701	Male	Generalised	35
Sample702	Male	Generalised	48
Sample703	Male	Generalised	57
Sample704	Female	Generalised	58
Sample705	Male	Generalised	75
Sample706	Male	Generalised	50
Sample707	Male	Generalised	37
Sample708	Female	Generalised	35
Sample709	Female	Generalised	41
Sample710	Female	Generalised	17
Sample711	Female	Generalised	28
Sample712	Female	Generalised	30
Sample713	Male	Generalised	35
Sample714	Female	Generalised	56
Sample715	Female	Generalised	24
Sample716	Female	Generalised	24
Sample717	Female	Generalised	23
Sample718	Female	Generalised	33
Sample719	Male	Generalised	53
Sample720	Female	Generalised	60
Sample721	Female	Generalised	54
Sample722	Male	Generalised	41
Sample723	Male	Generalised	31
Sample724	Male	Generalised	26
Sample725	Female	Generalised	56
Sample726	Female	Generalised	28
Sample727	Male	Generalised	58
Sample728	Female	Generalised	45
Sample729	Male	Generalised	30
Sample730	Female	Unknown/Unclassified	53
Sample731	Female	Unknown/Unclassified	28
Sample732	Male	Unknown/Unclassified	36
Sample733	Female	Unknown/Unclassified	44
Sample734	Male	Unknown/Unclassified	36
Sample735	Female	Unknown/Unclassified	38
Sample736	Male	Unknown/Unclassified	73
Sample737	Male	Unknown/Unclassified	51
Sample738	Male	Unknown/Unclassified	53
Sample739	Male	Unknown/Unclassified	38
Sample740	Female	Unknown/Unclassified	54
Sample741	Female	Unknown/Unclassified	38
Sample742	Female	Unknown/Unclassified	50
Sample743	Female	Unknown/Unclassified	58
Sample744	Male	Unknown/Unclassified	50
Sample745	Male	Unknown/Unclassified	39
Sample746	Female	Unknown/Unclassified	72
Sample747	Female	Unknown/Unclassified	47
Sample748	Male	Unknown/Unclassified	35
Sample749	Male	Unknown/Unclassified	20
Sample750	Male	Unknown/Unclassified	32
Sample751	Male	Unknown/Unclassified	26
Sample752	Female	Unknown/Unclassified	37
Sample753	Male	Unknown/Unclassified	22
Sample754	Female	Unknown/Unclassified	26
Sample755	Female	Unknown/Unclassified	43
Sample756	Male	Unknown/Unclassified	22
Sample757	Male	Unknown/Unclassified	22
Sample758	Female	Unknown/Unclassified	37
Sample759	Female	Unknown/Unclassified	46
Sample760	Male	Unknown/Unclassified	49
Sample761	Female	Unknown/Unclassified	38
Sample762	Female	Unknown/Unclassified	41
Sample763	Male	Unknown/Unclassified	23
Sample764	Female	Unknown/Unclassified	27
Sample765	Female	Unknown/Unclassified	26
Sample766	Female	Unknown/Unclassified	35
Sample767	Male	Unknown/Unclassified	32
Sample768	Male	Unknown/Unclassified	36
