# Supplementary material for: SUDEP risk is influenced by longevity genomics: a polygenic risk score study
Source: eBioMedicine. 2025 Jul 28;118:105841. doi: 10.1016/j.ebiom.2025.105841 (PMC12368338; doi:10.1016/j.ebiom.2025.105841)
Supplement: Supplementary Table S4 [file mmc5.xlsx]

## Sheet: Sheet1
Supplementary Table 4
GEL disease categories considered unrelated to epilepsy
Amelogenesis imperfecta
Anophthalmia or microphthalmia
Auditory Neuropathy Spectrum Disorder
Autosomal dominant deafness
Autosomal recessive congenital ichthyosis
Bilateral microtia
Cataracts
Choanal atresia
Chondrodysplasia punctata
Classical Ehlers-Danlos Syndrome
Clefting
Cockayne and Xeroderma Pigmentosum-like disorders
Cone Dysfunction Syndrome
Congenital hearing impairment
Corneal abnormalities
Corneal dystrophy
Craniosynostosis syndromes
Deafness and congenital structural abnormalities
Developmental macular and foveal dystrophy
Ductal plate malformation
Ear malformations with hearing impairment
Early onset or familial intestinal pseudo obstruction
Ectodermal dysplasia without a known gene mutation
Ehlers-Danlos syndromes
Epidermolysis bullosa
Erythropoietic protoporphyria, mild variant
Familial and multiple pulmonary arteriovenous malformations
Familial cerebral small vessel disease
Familial cicatricial alopecia
Familial disseminated superficial actinic porokeratosis
Familial exudative vitreoretinopathy
Familial hemifacial microsomia
Familial hidradenitis suppurativa
Familial Hirschsprung Disease
Familial Hypercholesterolaemia
Familial Meniere Disease
Familial non syndromic congenital heart disease
Familial non-syndromic cleft lip and or familial cleft palate
Familial Pneumothorax
Familial primary spontaneous pneumothorax
Familial pulmonary fibrosis
Familial Thoracic Aortic Aneurysm Disease
Gastrointestinal epithelial barrier disorders
Gastrointestinal neuromuscular disorders
Generalised pustular psoriasis
Glaucoma (developmental)
Hearing loss
Hereditary haemorrhagic telangiectasia
Hydroa vacciniforme
Infantile enterocolitis and monogenic inflammatory bowel disease
Infantile nystagmus
Inherited macular dystrophy
Inherited optic neuropathies
Juvenile dermatomyositis
Kyphoscoliotic Ehlers-Danlos syndrome
Leber Congenital Amaurosis or Early-Onset Severe Retinal Dystrophy
Lipoedema disease
Lymphatic Disorders
Lymphoedema distichiasis
Meige disease
Milroy disease
Multiple Epiphyseal Dysplasia
Neonatal and familial gastrointestinal neuromuscular disorders
Neonatal cholestasis
Non-CF bronchiectasis
Non-syndromic familial congenital anorectal malformations
Non-syndromic hypotrichosis
Ocular and oculo-cutaneous albinism
Ocular coloboma
Optic neuropathy
Osteogenesis Imperfecta
Palmoplantar keratoderma and erythrokeratodermas
Pancreatitis
Peeling skin syndrome
Pneumothorax - familial
Polycystic liver disease
Pontine tegmental cap dysplasia
Posterior segment abnormalities
Primary ciliary disorders
Primary ciliary dyskinesia
Primary lymphoedema
Pulmonary arterial hypertension
Radial dysplasia
Retinal disorders
Rod Dysfunction Syndrome
Rod-cone dystrophy
Severe multi-system atopic disease with high IgE
Skeletal dysplasia
Stickler syndrome
Syndromic cleft lip and or cleft palate
Thoracic aortic aneurysm or dissection
Thoracic dystrophies
Undiagnosed neurocutaneous disorders
Unexplained skeletal dysplasia
Xeroderma Pigmentosum-like disorders
