# Supplementary material for: SUDEP risk is influenced by longevity genomics: a polygenic risk score study
Source: eBioMedicine. 2025 Jul 28;118:105841. doi: 10.1016/j.ebiom.2025.105841 (PMC12368338; doi:10.1016/j.ebiom.2025.105841)
Supplement: Supplementary Table S5 [file mmc6.xlsx]

## Sheet: Sheet1
Supplementary Table 5
Genes PRS Epilepsy	Genes PRS Intelligence	Genes PRS Longevity
A1CF	A2ML1	ACAA2
A2ML1	AACS	ACE
A4GALT	AADAC	ACOXL
AACS	AADACL2	ACTR3B
AADAC	AADAT	ADCY5
AADACL3	AATK	ADCY9
AADAT	ABAT	ADGRF4
AANAT	ABCA12	ADRA2A
AATK	ABCA13	AEBP2
ABAT	ABCA4	AGA
ABCA1	ABCA5	AGBL1
ABCA12	ABCA8	AGO2
ABCA13	ABCB1	AGT
ABCA4	ABCC12	AHR
ABCA8	ABCC2	AJAP1
ABCA9	ABCC3	AKAIN1
ABCB1	ABCC4	AKNAD1
ABCB10	ABCC8	AKR1D1
ABCB5	ABCD2	ALDH9A1
ABCB8	ABCF3	ANAPC13
ABCC1	ABCG1	ANK1
ABCC12	ABHD17A	APOE
ABCC3	ABHD17C	APP
ABCC4	ABHD5	ARRDC4
ABCC5	ABI1	ASB3
ABCC8	ABR	ASH1L
ABCC9	ABRA	ASIC4
ABCG1	ABT1	ASTN1
ABCG5	ABTB3	ASTN2
ABHD13	ACAD11	ATP2C2
ABHD2	ACAD9	ATXN1
ABHD4	ACER1	ATXN7L3B
ABHD5	ACER3	AUTS2
ABHD8	ACHE	B3GALT2
ABI1	ACKR3	BCAT1
ABI3BP	ACO1	BCL2L14
ABLIM1	ACOT11	BHLHE40
ABLIM2	ACOT12	BMAL1
ABRA	ACOT13	BPIFA3
ABTB2	ACOX3	BRINP1
ABTB3	ACOXL	BTBD1
ACAA2	ACP3	BTBD3
ACAD10	ACP6	C16orf82
ACAN	ACP7	C2orf42
ACAT2	ACSBG1	C4orf33
ACBD5	ACSF3	C8orf90
ACBD6	ACSL5	C9orf72
ACCS	ACSM3	CADM2
ACCSL	ACSS1	CALM2
ACIN1	ACSS3	CAP2
ACKR2	ACTA1	CARD8
ACKR3	ACTB	CARS2
ACO1	ACTBL2	CCDC91
ACOT11	ACTC1	CCNYL1B
ACOT12	ACTL6A	CDCP2
ACOX3	ACTL7B	CDH11
ACOXL	ACTL8	CDH13
ACP2	ACTN1	CDH6
ACP5	ACTN2	CDIN1
ACR	ACTR2	CDK5RAP2
ACSF3	ACTR3	CDKN2B
ACSL1	ACTR3B	CEACAM16
ACSL3	ACVR1B	CELF4
ACSL6	ACVR2A	CENPC
ACSM5	ACYP2	CENPW
ACSS3	ADA2	CEP19
ACTB	ADAM12	CEP20
ACTBL2	ADAM18	CEP89
ACTL7B	ADAM33	CHST11
ACTL8	ADAMTS14	CHURC1-FNTB
ACTN1	ADAMTS16	CIDEA
ACTN2	ADAMTS17	CITED2
ACTN4	ADAMTS18	CLDN10
ACTR3	ADAMTS19	CLIC5
ACTR3B	ADAMTS2	CMIP
ACTR5	ADAMTS20	CNBD1
ACTRT2	ADAMTS5	CNPY1
ACVR1	ADAMTS6	CNR1
ACVR1B	ADAMTS7	CNST
ACVR2A	ADAMTS9	CNTNAP5
ACYP2	ADAMTSL1	COBL
ADA2	ADAMTSL3	COLEC10
ADAD1	ADAP2	COPG1
ADAD2	ADAR	CPAMD8
ADAM10	ADARB1	CPHXL
ADAM12	ADARB2	CPLX2
ADAM19	ADAT2	CPNE4
ADAM2	ADCK1	CREBZF
ADAM22	ADCY2	CRISPLD1
ADAM23	ADCY5	CSMD1
ADAM28	ADCY6	CYYR1
ADAM29	ADCY7	DAB1
ADAM30	ADCY8	DAOA
ADAM32	ADGRB1	DCAF4L2
ADAM7	ADGRB3	DCHS2
ADAMTS1	ADGRF4	DCLK1
ADAMTS12	ADGRG3	DEFB136
ADAMTS14	ADGRG5	DHRS7C
ADAMTS15	ADGRL2	DIPK2A
ADAMTS16	ADGRL3	DLG2
ADAMTS17	ADGRL4	DMPK
ADAMTS18	ADGRV1	DMRT1
ADAMTS19	ADH4	DMRTA2
ADAMTS2	ADH7	DNM3
ADAMTS20	ADIPOQ	DOK5
ADAMTS3	ADIRF	DOT1L
ADAMTS5	ADRA1B	DPP6
ADAMTS6	ADRA1D	DSCAM
ADAMTS7	ADRA2B	DTNBP1
ADAMTS9	ADSS2	DTWD2
ADAMTSL1	ADTRP	DYRK2
ADAMTSL3	AEBP2	EDARADD
ADARB2	AFAP1	EDIL3
ADAT2	AFF3	ELAVL2
ADCK1	AFG1L	ELFN1
ADCY1	AFM	ENTREP1
ADCY10	AFMID	ENTREP2
ADCY2	AGA	EPHA4
ADCY3	AGAP1	ERBB4
ADCY5	AGBL1	ERC1
ADCY7	AGK	ERCC1
ADCY8	AGO1	ERCC4
ADCY9	AGO2	ERMARD
ADCYAP1	AGPAT4	ERRFI1
ADCYAP1R1	AGR2	ESM1
ADGRA3	AGTPBP1	EVC
ADGRB3	AGTR1	EYA1
ADGRD1	AGXT2	FABP6
ADGRE3	AHCYL2	FAM110B
ADGRF1	AHNAK	FAM120A
ADGRG3	AIM2	FAM91A1
ADGRL2	AIMP2	FANK1
ADGRL3	AIPL1	FGF12
ADGRL4	AJAP1	FHIT
ADH4	AK4	FKBP4
ADH7	AK4P3	FLT4
ADIPOR2	AK5	FOXO3
ADK	AK7	FRG2C
ADORA1	AK8	FRK
ADORA2B	AKAIN1	GABRG2
ADPRHL1	AKAP11	GADD45A
ADRA1A	AKAP12	GALNT15
ADRA1B	AKAP13	GATA2
ADRA1D	AKAP3	GBE1
ADRA2A	AKAP6	GINS4
ADRA2C	AKAP7	GJA1
ADRB1	AKNAD1	GLIS3
ADSS2	AKR1B1	GLRX3
ADTRP	AKR1C1	GNPDA2
AEBP2	AKR1E2	GON4L
AFAP1	ALCAM	GOT2
AFAP1L2	ALDH16A1	GPR137B
AFDN	ALDH18A1	GRAMD4
AFF1	ALDH1A2	GRIP1
AFF3	ALDH1B1	GUCY1A1
AFF4	ALDH8A1	H3C10
AFG1L	ALDOB	HACD1
AFG2A	ALK	HAS2
AFTPH	ALKBH1	HEXD
AGA	ALKBH3	HIVEP2
AGAP1	ALMS1	HLA-DRA
AGBL1	ALOX5	HMHB1
AGBL4	ALOXE3	HNRNPU
AGFG1	ALPI	HRH4
AGL	ALPK1	HSPA8
AGMO	ALPK2	HTR3A
AGPAT5	ALPL	HTR5A
AGPS	AMIGO1	HTR7
AGR3	AMIGO2	IBTK
AGT	AMPH	INPP4B
AGTPBP1	AMY1C	INPP5D
AGTR1	AMZ1	INTU
AGXT	AMZ2	IQCM
AGXT2	ANAPC4	IQGAP2
AHCTF1	ANGEL1	IQSEC1
AHCY	ANGPTL4	IRX1
AHCYL1	ANGPTL5	IRX5
AHCYL2	ANK1	ISG20L2
AHI1	ANK2	ITGB5
AHNAK	ANK3	ITPK1
AHR	ANKEF1	JAM2
AIF1	ANKH	JARID2
AIF1L	ANKK1	JOSD2
AIG1	ANKRD1	JRKL
AIPL1	ANKRD26	KALRN
AJAP1	ANKRD27	KCNJ2
AK4	ANKRD30B	KCNT2
AK4P3	ANKRD33	KDM8
AK5	ANKRD34C	KHDRBS2
AK7	ANKRD42	KIF13B
AK8	ANKRD49	KIF20B
AK9	ANKRD50	KIF2B
AKAIN1	ANKRD55	KLF3
AKAP1	ANKRD60	KLF4
AKAP11	ANKRD7	KMT2E
AKAP12	ANKS1A	LEFTY1
AKAP13	ANKS1B	LIG4
AKAP6	ANKUB1	LMX1B
AKAP7	ANO1	LONRF1
AKIP1	ANO10	LPA
AKNA	ANO3	LPP
AKNAD1	ANO4	LRBA
AKR1B1	ANO5	LRP5
AKR1B15	ANTXR2	LRRTM1
AKR1C1	ANXA1	LRRTM4
AKR1E2	ANXA10	LYZL1
AKT3	ANXA11	LZTS1
ALCAM	ANXA2	MACROD2
ALDH1A1	ANXA2R	MALRD1
ALDH1A2	ANXA4	MAML2
ALDH1B1	AOAH	MAN2A1
ALDH1L1	AOX1	MANBA
ALDH1L2	AP1M1	MAP3K7
ALDH3A1	AP2A1	MAP3K8
ALDH8A1	AP2A2	MAPKBP1
ALG10	AP2M1	MAPT
ALG10B	AP3B1	MBNL1
ALG2	AP3D1	MC4R
ALK	AP3M2	MEAK7
ALKAL1	AP3S2	MED10
ALKAL2	APAF1	MED13L
ALKBH1	APBA1	MEF2D
ALKBH3	APBA2	METTL2B
ALLC	APBB2	MGMT
ALOX12	APC	MICALL2
ALOX5AP	APCDD1	MLLT6
ALPK1	APELA	MMP16
ALPK2	API5	MON1B
ALPL	APMAP	MPPED1
ALS2	APOC1	MRM1
ALX4	APOD	MRPL39
AMBN	APOL3	MRPS23
AMIGO2	APOLD1	MSRB3
AMOTL1	APP	MTX3
AMPD2	AQP4	MUC16
AMPD3	AQP8	MYEOV
AMPH	ARAP1	MYMX
AMY1C	ARAP2	MYO1E
AMZ1	ARAP3	MYO1F
ANAPC13	ARC	MYT1L
ANGEL1	AREG	NAF1
ANGPT1	ARF3	NANOS1
ANK1	ARFGEF1	NBPF3
ANK2	ARFGEF2	NCAM2
ANK3	ARFGEF3	NECTIN2
ANKEF1	ARG2	NEK10
ANKFN1	ARHGAP11A-SCG5	NETO1
ANKH	ARHGAP12	NEUROD4
ANKHD1	ARHGAP15	NFATC2
ANKLE2	ARHGAP18	NFIC
ANKRD1	ARHGAP19-SLIT1	NHLRC1
ANKRD10	ARHGAP20	NLGN1
ANKRD11	ARHGAP21	NMBR
ANKRD18B	ARHGAP24	NMNAT2
ANKRD26	ARHGAP26	NOS1AP
ANKRD27	ARHGAP27	NOVA1
ANKRD30A	ARHGAP28	NPAP1
ANKRD30B	ARHGAP29	NPAS4
ANKRD30BL	ARHGAP31	NR2F2
ANKRD34C	ARHGAP42	NRG1
ANKRD40CL	ARHGAP44	NSF
ANKRD44	ARHGEF12	NT5E
ANKRD50	ARHGEF16	NTN1
ANKRD55	ARHGEF25	NTRK2
ANKRD6	ARHGEF26	NUAK1
ANKRD7	ARHGEF28	NUGGC
ANKS1A	ARHGEF38	OLFM1
ANKS1B	ARHGEF39	ONECUT1
ANKS3	ARHGEF4	OPA3
ANO1	ARID1A	OR13F1
ANO2	ARID1B	OR6C3
ANO3	ARID2	OSBPL10
ANO4	ARID4A	OSR1
ANO5	ARID4B	OTOL1
ANO7	ARID5B	OXSR1
ANP32B	ARL 15.00	PANK1
ANTXR1	ARL4C	PAPPA
ANTXR2	ARL6IP5	PBX1
ANXA1	ARMC1	PCDH15
ANXA10	ARMC3	PCNX2
ANXA11	ARMC9	PCSK2
ANXA2	ARMH2	PDE10A
ANXA2R	ARMH3	PDGFC
ANXA3	ARNT2	PDGFD
ANXA4	ARPC3	PDHA2
ANXA5	ARPP19	PEG10
AOAH	ARPP21	PENK
AOPEP	ARRDC1	PFKP
AOX1	ARRDC3	PGPEP1
AP1AR	ARRDC4	PIK3C3
AP1B1	ARSG	PKN2
AP2B1	ARSI	PLCB4
AP2M1	ARSJ	PLCL1
AP3B1	ARVCF	PLPP3
AP3D1	ASAH1	PLXNA2
AP3M2	ASAH2B	PPARGC1A
AP3S1	ASAP1	PPCDC
AP4E1	ASAP2	PPFIA2
APBB1IP	ASB15	PPP1R9A
APBB2	ASB3	PPP4R2
APC	ASB5	PRMT8
APCDD1	ASB7	PRODH2
API5	ASCC3	PRRC1
APIP	ASCL2	PSMD3
APOB	ASIC1	PTPN2
APOE	ASIC2	PTPRD
APOH	ASIC4	PTPRH
APOL3	ASNS	PURA
APP	ASPDH	PYGL
APTX	ASPH	PZP
AQP10	ASTN1	QKI
AQP2	ASTN2	RAB31
AQP3	ATAD2B	RAB3B
AQP4	ATAD3A	RAB8A
AQR	ATE1	RASEF
ARAP1	ATF1	RASGEF1B
ARAP2	ATF2	RASL11A
ARAP3	ATF3	RBFOX1
ARF6	ATF4	RBFOX3
ARFGEF1	ATF7IP	RBM28
ARFGEF2	ATF7IP2	RDH5
ARFGEF3	ATG10	RGS17
ARFIP1	ATG2B	RIMS3
ARG1	ATG4C	RIT2
ARHGAP12	ATL2	RNF217
ARHGAP15	ATOH1	RNF32
ARHGAP17	ATP11A	RNPEP
ARHGAP18	ATP11B	ROR1
ARHGAP20	ATP12A	ROR2
ARHGAP21	ATP1B1	RP1
ARHGAP22	ATP23	RPL34
ARHGAP24	ATP2B2	RPRM
ARHGAP26	ATP2C1	RPS29
ARHGAP28	ATP2C2	RPS9
ARHGAP29	ATP6V0A4	RSL24D1
ARHGAP31	ATP6V1C2	RSPO3
ARHGAP32	ATP6V1E1	RSRC1
ARHGAP35	ATP6V1E2	RUNX1
ARHGAP42	ATP6V1G3	RYBP
ARHGAP44	ATP8A1	RYK
ARHGAP5	ATP8A2	S1PR1
ARHGEF10	ATP8B4	S1PR3
ARHGEF16	ATP9A	SATB1
ARHGEF26	ATP9B	SCAND3
ARHGEF28	ATPAF1	SCPEP1
ARHGEF3	ATPSCKMT	SEC61B
ARHGEF38	ATRN	SELENBP1
ARHGEF7	ATXN1	SEMA5A
ARID1A	ATXN10	SEMA6A
ARID1B	ATXN2L	SERBP1
ARID2	ATXN7	SERPINE1
ARID4B	ATXN7L1	SEZ6L2
ARID5B	ATXN7L3B	SGCD
ARK2C	AUH	SGCZ
ARK2N	AUTS2	SGSM1
ARL 11.00	AVPR1A	SH3GLB2
ARL 14.00	AXDND1	SHLD1
ARL 15.00	AXIN1	SKA2
ARL 2.00	AXIN2	SLC1A4
ARL4A	AZGP1	SLC23A2
ARL4C	B3GALNT2	SLC24A2
ARL4D	B3GALT1	SLC25A34
ARL5B	B3GALT2	SLC28A3
ARL 6.00	B3GAT1	SLC35F1
ARL6IP6	B3GAT2	SLC35F2
ARL8B	B3GLCT	SLC35F3
ARMC1	B3GNT2	SLC35F5
ARMC2	B3GNTL1	SLC37A3
ARMC3	B4GALNT2	SLCO4A1
ARMC9	B4GALNT3	SLCO5A1
ARMH3	B4GALNT4	SMYD2
ARMH4	B4GALT6	SMYD3
ARNT2	BACE1	SNAPC3
ARPP21	BACE2	SNTG1
ARRB1	BACH1	SNX9
ARRDC1	BAG5	SOX1
ARRDC3	BAHCC1	SOX14
ARRDC4	BAIAP2	SOX9
ARSG	BAIAP2L2	SPAM1
ARSJ	BAK1	SPATA13
ARSK	BAMBI	SPHKAP
ASAH1	BANK1	SPTBN2
ASAH2	BARHL2	SRP54
ASAP1	BARX1	ST6GAL2
ASAP2	BATF3	ST6GALNAC3
ASB1	BAZ2B	ST8SIA6
ASB15	BBS9	STYXL1
ASB3	BBX	SULF2
ASB4	BCAR3	SVOP
ASB7	BCAS4	SYDE2
ASCC1	BCAT1	SYMPK
ASCL1	BCHE	SYT16
ASCL4	BCKDHB	SYT9
ASCL5	BCL11A	TAF1L
ASF1A	BCL11B	TAFA5
ASIC2	BCL2	TCF7
ASIP	BCL2A1	TDRD12
ASNSD1	BCL2L10	TENM3
ASPG	BCL2L2-PABPN1	TENM4
ASPH	BCL6	TENT2
ASPHD2	BCL7A	TGFBR3
ASPRV1	BCL9	THSD7B
ASTN1	BDH1	TIAM1
ASTN2	BDH2	TIGD2
ASXL2	BDKRB2	TJP1
ASXL3	BEND4	TLE1
ATAD1	BEND7	TLL1
ATAD2B	BFSP1	TMEM102
ATE1	BHLHE22	TMEM132B
ATF2	BHLHE40	TMEM167A
ATF6	BHLHE41	TMEM17
ATF7IP	BICC1	TMEM44
ATF7IP2	BICD1	TMIGD1
ATG10	BICRA	TMOD4
ATG14	BIK	TMTC2
ATG2B	BIRC6	TNFSF11
ATG4C	BIVM-ERCC5	TNPO3
ATG5	BLID	TNS1
ATG7	BLOC1S5-TXNDC5	TOP 1.00
ATL1	BLTP2	TPM2
ATL2	BLVRB	TRAF3IP1
ATOH1	BMAL1	TRH
ATOH7	BMERB1	TRIB1
ATOH8	BMP4	TRIM33
ATOX1	BMP5	TRIML1
ATP10A	BMP7	TUBA8
ATP10B	BMPER	TXNL1
ATP10D	BMPR1B	UAP1L1
ATP11A	BMPR2	UBE2I
ATP11B	BMS1	UBXN2B
ATP12A	BNC2	UGGT2
ATP13A5	BNIP3	USP53
ATP1A1	BNIP3L	UTRN
ATP1A2	BOD1L1	VAV1
ATP1B1	BOD1L2	VPS13A
ATP1B3	BOK	VWC2
ATP2A2	BOLA3	WDR11
ATP2B1	BORCS5	WDR27
ATP2B2	BPGM	WDR7
ATP2C1	BPI	XRN1
ATP2C2	BPIFB4	ZBED5
ATP5MC3	BPIFC	ZBTB46
ATP5MG	BPNT2	ZC3H12A
ATP5MJ	BRAP	ZFR2
ATP6V0A1	BRD1	ZFYVE26
ATP6V0A4	BRD2	ZIC1
ATP6V0D2	BRD3	ZIM3
ATP6V1C1	BRINP1	ZMIZ1
ATP6V1C2	BRINP3	ZNF280B
ATP6V1E1	BRIP1	ZNF438
ATP6V1G1	BRSK2	ZNF516
ATP6V1H	BSN	ZNF521
ATP7B	BSX	ZNF589
ATP8A1	BTAF1	ZNF592
ATP8A2	BTBD1	ZNF722
ATP8B1	BTBD16	ZWINT
ATP8B2	BTBD3	NA
ATP8B4	BTBD7	NA
ATP9A	BTBD9	NA
ATPAF1	BTC	NA
ATPSCKMT	BTG1	NA
ATRN	BTG3	NA
ATRNL1	BTN3A1	NA
ATXN1	BTN3A2	NA
ATXN10	BTNL8	NA
ATXN1L	BTRC	NA
ATXN7	BUB1B	NA
ATXN7L3B	BUB3	NA
AUH	BUD13	NA
AUTS2	C10orf90	NA
AVEN	C11orf21	NA
AVIL	C11orf65	NA
AVPR1A	C11orf87	NA
AXDND1	C12orf42	NA
AXIN1	C12orf50	NA
AXIN2	C12orf71	NA
B3GALT1	C12orf75	NA
B3GALT2	C13orf42	NA
B3GALT5	C14orf28	NA
B3GAT1	C14orf39	NA
B3GLCT	C16orf78	NA
B3GNT2	C16orf82	NA
B3GNT7	C17orf67	NA
B3GNTL1	C19orf12	NA
B4GALNT2	C19orf44	NA
B4GALNT3	C19orf81	NA
B4GALT4	C1D	NA
B4GALT5	C1orf141	NA
B4GALT6	C1orf202	NA
B9D1	C1orf210	NA
BAAT	C1orf87	NA
BABAM2	C1QL3	NA
BACE1	C1QTNF7	NA
BACE2	C1RL	NA
BACH1	C20orf96	NA
BACH2	C21orf91	NA
BAG3	C22orf31	NA
BAIAP2	C2CD2	NA
BAIAP2L1	C2CD4A	NA
BAMBI	C2CD4B	NA
BANF2	C2orf50	NA
BANK1	C2orf69	NA
BANP	C3	NA
BARD1	C3orf18	NA
BARHL2	C3orf38	NA
BARX1	C4BPA	NA
BARX2	C4orf19	NA
BATF3	C4orf33	NA
BAZ1A	C4orf50	NA
BAZ2B	C4orf54	NA
BBOX1	C5orf15	NA
BBS10	C5orf52	NA
BBS12	C5orf63	NA
BBS4	C6orf118	NA
BBS5	C6orf132	NA
BBS9	C7orf50	NA
BBX	C8A	NA
BCAM	C8orf34	NA
BCAR3	C8orf44-SGK3	NA
BCAS1	C8orf48	NA
BCAS3	C8orf89	NA
BCAT1	C8orf90	NA
BCHE	CA10	NA
BCKDHB	CA11	NA
BCL11A	CA2	NA
BCL11B	CA8	NA
BCL2	CAAP1	NA
BCL2L1	CABCOCO1	NA
BCL2L11	CABIN1	NA
BCL2L14	CABP1	NA
BCL6	CACNA1A	NA
BCL7A	CACNA1C	NA
BCO1	CACNA1D	NA
BCO2	CACNA1E	NA
BCR	CACNA1G	NA
BDH1	CACNA1H	NA
BDKRB2	CACNA1I	NA
BDNF	CACNA1S	NA
BEND7	CACNA2D1	NA
BEST3	CACNA2D2	NA
BET1	CACNA2D3	NA
BHLHE22	CACNB2	NA
BHLHE40	CACNG3	NA
BICC1	CACNG4	NA
BICD1	CACNG8	NA
BICRA	CACUL1	NA
BIN1	CADM1	NA
BIVM-ERCC5	CADM2	NA
BLID	CADM4	NA
BLK	CADPS	NA
BLM	CADPS2	NA
BLOC1S5-TXNDC5	CALB2	NA
BLTP1	CALCOCO1	NA
BMAL2	CALCR	NA
BMP2	CALD1	NA
BMP4	CALN1	NA
BMP5	CALU	NA
BMP6	CAMK1D	NA
BMP7	CAMK1G	NA
BMPER	CAMK2A	NA
BMPR1B	CAMK2D	NA
BMPR2	CAMK2N1	NA
BMS1	CAMK4	NA
BNC2	CAMKMT	NA
BNIP3L	CAMSAP2	NA
BOC	CAMTA1	NA
BOD1	CAND1	NA
BOD1L1	CANT1	NA
BOD1L2	CANX	NA
BOK	CAPN10	NA
BORCS5	CAPN3	NA
BORCS8-MEF2B	CAPN7	NA
BPGM	CAPN8	NA
BPIFB2	CAPN9	NA
BPIFB4	CAPNS1	NA
BPIFC	CAPS2	NA
BPNT2	CARD11	NA
BPTF	CARD8	NA
BRCA2	CARF	NA
BRD1	CARMIL1	NA
BRD7	CARMIL2	NA
BRINP1	CASP12	NA
BRINP2	CATSPERE	NA
BRINP3	CAV3	NA
BRMS1L	CAVIN1	NA
BRSK1	CAVIN3	NA
BRSK2	CBLB	NA
BRWD1	CBLC	NA
BTAF1	CBLN2	NA
BTBD3	CBLN4	NA
BTBD7	CBX5	NA
BTBD9	CBY2	NA
BTC	CC2D2A	NA
BTD	CC2D2B	NA
BTF3	CCDC102A	NA
BTG1	CCDC102B	NA
BTG3	CCDC112	NA
BTG4	CCDC116	NA
BTN1A1	CCDC12	NA
BTN3A2	CCDC146	NA
BTRC	CCDC148	NA
BUD13	CCDC158	NA
BZW1	CCDC167	NA
BZW2	CCDC170	NA
C10orf143	CCDC171	NA
C10orf71	CCDC174	NA
C10orf90	CCDC179	NA
C11orf71	CCDC180	NA
C11orf87	CCDC185	NA
C11orf96	CCDC195	NA
C12orf42	CCDC196	NA
C12orf43	CCDC197	NA
C12orf50	CCDC28A	NA
C12orf56	CCDC3	NA
C12orf60	CCDC33	NA
C12orf75	CCDC39	NA
C13orf42	CCDC42	NA
C14orf132	CCDC54	NA
C14orf28	CCDC59	NA
C16orf82	CCDC6	NA
C16orf95	CCDC60	NA
C16orf96	CCDC61	NA
C17orf100	CCDC62	NA
C17orf49	CCDC63	NA
C17orf67	CCDC66	NA
C18orf21	CCDC71	NA
C18orf32	CCDC71L	NA
C18orf54	CCDC85A	NA
C1D	CCDC88C	NA
C1GALT1	CCDC93	NA
C1orf115	CCER1	NA
C1orf116	CCL18	NA
C1orf127	CCL24	NA
C1orf162	CCM2L	NA
C1orf174	CCN2	NA
C1orf198	CCN4	NA
C1orf21	CCNA1	NA
C1orf52	CCND2	NA
C1orf53	CCNE1	NA
C1orf87	CCNG1	NA
C1orf94	CCNG2	NA
C1QL3	CCNH	NA
C1QTNF1	CCNJ	NA
C1QTNF7	CCNJL	NA
C1QTNF9B	CCNL1	NA
C1RL	CCNY	NA
C20orf202	CCNYL1	NA
C20orf203	CCNYL1B	NA
C2CD2	CCSER1	NA
C2CD4B	CCSER2	NA
C2CD6	CCZ1	NA
C2orf42	CD177	NA
C2orf49	CD180	NA
C2orf50	CD2	NA
C2orf72	CD207	NA
C2orf73	CD24	NA
C2orf76	CD28	NA
C3orf22	CD34	NA
C3orf62	CD40	NA
C3orf70	CD47	NA
C4BPA	CD5	NA
C4orf17	CD53	NA
C4orf19	CD59	NA
C4orf33	CD80	NA
C4orf50	CD81	NA
C5	CD82	NA
C5orf15	CD83	NA
C5orf22	CD8B2	NA
C5orf58	CD96	NA
C6orf118	CDC14C	NA
C6orf141	CDC25A	NA
C6orf58	CDC42	NA
C6orf62	CDC42BPB	NA
C7	CDC42EP3	NA
C7orf50	CDC42SE2	NA
C7orf57	CDCA2	NA
C8A	CDCA7	NA
C8orf33	CDCP1	NA
C8orf34	CDH10	NA
C8orf44-SGK3	CDH11	NA
C8orf48	CDH12	NA
C8orf89	CDH13	NA
C8orf90	CDH17	NA
C9orf153	CDH18	NA
C9orf57	CDH19	NA
C9orf72	CDH2	NA
CA10	CDH20	NA
CA11	CDH22	NA
CA12	CDH23	NA
CA4	CDH26	NA
CA5A	CDH4	NA
CA8	CDH5	NA
CAAP1	CDH6	NA
CAB39	CDH7	NA
CAB39L	CDH8	NA
CABCOCO1	CDH9	NA
CABLES1	CDHR3	NA
CABP1	CDIN1	NA
CABP7	CDK1	NA
CACHD1	CDK13	NA
CACNA1A	CDK18	NA
CACNA1B	CDK8	NA
CACNA1C	CDKAL1	NA
CACNA1D	CDKN3	NA
CACNA1E	CDS1	NA
CACNA1I	CDYL	NA
CACNA1S	CEACAM21	NA
CACNA2D1	CEBPA	NA
CACNA2D3	CEBPB	NA
CACNB2	CECR2	NA
CACNB3	CELF2	NA
CACNB4	CELF4	NA
CACNG2	CELSR1	NA
CACNG3	CEMIP	NA
CACNG4	CENPC	NA
CADM1	CENPM	NA
CADM2	CENPW	NA
CADPS	CEP104	NA
CADPS2	CEP112	NA
CALB1	CEP120	NA
CALCR	CEP128	NA
CALCRL	CEP170	NA
CALD1	CEP295	NA
CALM2	CEP44	NA
CALML3	CEP57	NA
CALN1	CEP70	NA
CALU	CEP78	NA
CAMK1D	CER1	NA
CAMK1G	CERKL	NA
CAMK2A	CERS3	NA
CAMK2B	CERS6	NA
CAMK2D	CES5A	NA
CAMK2N1	CETN3	NA
CAMK4	CFAP100	NA
CAMKK1	CFAP161	NA
CAMKMT	CFAP299	NA
CAMSAP1	CFAP43	NA
CAMSAP2	CFAP52	NA
CAMTA1	CFAP54	NA
CAP2	CFAP58	NA
CAPG	CFAP97D2	NA
CAPN10	CFAP99	NA
CAPN13	CFDP1	NA
CAPN8	CFHR1	NA
CAPN9	CFL1	NA
CAPRIN2	CFL2	NA
CAPZA3	CFTR	NA
CAPZB	CH25H	NA
CARD11	CHADL	NA
CARD8	CHAT	NA
CARF	CHCHD3	NA
CARMIL1	CHCHD6	NA
CARS2	CHD1	NA
CARTPT	CHD2	NA
CASD1	CHD3	NA
CASP14	CHD5	NA
CASP3	CHD6	NA
CASQ2	CHD8	NA
CASZ1	CHD9NB	NA
CAT	CHFR	NA
CATSPER1	CHGB	NA
CATSPERB	CHI3L2	NA
CATSPERE	CHIA	NA
CATSPERG	CHKB	NA
CAV2	CHL1	NA
CAV3	CHMP4A	NA
CAVIN4	CHMP4B	NA
CBLB	CHMP4C	NA
CBLN1	CHODL	NA
CBLN2	CHORDC1	NA
CBLN4	CHPT1	NA
CBX4	CHRD	NA
CBX5	CHRDL2	NA
CC2D1A	CHRM2	NA
CC2D2B	CHRM3	NA
CCBE1	CHRNA1	NA
CCDC102B	CHRNA2	NA
CCDC112	CHRNA4	NA
CCDC122	CHST1	NA
CCDC126	CHST10	NA
CCDC138	CHST11	NA
CCDC141	CHST15	NA
CCDC146	CHST2	NA
CCDC148	CHST8	NA
CCDC149	CHST9	NA
CCDC150	CHSY3	NA
CCDC169-SOHLH2	CIB4	NA
CCDC170	CIBAR1	NA
CCDC174	CIBAR2	NA
CCDC178	CIITA	NA
CCDC179	CIMIP1	NA
CCDC180	CIP2A	NA
CCDC182	CIPC	NA
CCDC185	CISD2	NA
CCDC188	CIT	NA
CCDC190	CITED2	NA
CCDC192	CKAP4	NA
CCDC195	CKLF	NA
CCDC196	CKM	NA
CCDC201	CLCA4	NA
CCDC28A	CLCN2	NA
CCDC3	CLCN7	NA
CCDC34	CLCNKB	NA
CCDC38	CLDN10	NA
CCDC40	CLDN14	NA
CCDC50	CLDN16	NA
CCDC54	CLDN20	NA
CCDC59	CLDN4	NA
CCDC6	CLEC11A	NA
CCDC60	CLEC12A	NA
CCDC65	CLEC17A	NA
CCDC66	CLEC3A	NA
CCDC68	CLIC6	NA
CCDC69	CLINT1	NA
CCDC7	CLIP1	NA
CCDC71L	CLIP4	NA
CCDC74A	CLK1	NA
CCDC80	CLMP	NA
CCDC81	CLN3	NA
CCDC85A	CLNK	NA
CCDC85C	CLPB	NA
CCDC88C	CLRN1	NA
CCDC91	CLRN3	NA
CCDC92B	CLSTN2	NA
CCDC93	CLVS1	NA
CCER1	CLXN	NA
CCKAR	CLYBL	NA
CCL1	CMAS	NA
CCL11	CMBL	NA
CCL16	CMC1	NA
CCL20	CMIP	NA
CCL23	CMKLR1	NA
CCM2	CMPK1	NA
CCN2	CMPK2	NA
CCN3	CMTM8	NA
CCN4	CMTR1	NA
CCN6	CNBD1	NA
CCNA1	CNBD2	NA
CCND2	CNDP1	NA
CCND3	CNEP1R1	NA
CCNG1	CNGB1	NA
CCNG2	CNGB3	NA
CCNJL	CNIH3	NA
CCNL1	CNOT2	NA
CCNT1	CNOT3	NA
CCNY	CNOT4	NA
CCNYL1	CNR1	NA
CCR2	CNTLN	NA
CCR3	CNTN1	NA
CCR4	CNTN4	NA
CCSAP	CNTN5	NA
CCSER1	CNTN6	NA
CCSER2	CNTNAP2	NA
CCT3	CNTNAP4	NA
CCT4	CNTNAP5	NA
CCT5	COBL	NA
CCT7	COCH	NA
CD109	COG2	NA
CD163	COG5	NA
CD180	COG6	NA
CD1C	COL11A1	NA
CD2	COL11A2	NA
CD200R1L	COL13A1	NA
CD226	COL14A1	NA
CD247	COL16A1	NA
CD27	COL1A2	NA
CD28	COL21A1	NA
CD2AP	COL22A1	NA
CD300E	COL23A1	NA
CD300LB	COL25A1	NA
CD33	COL26A1	NA
CD34	COL2A1	NA
CD36	COL3A1	NA
CD38	COL4A2	NA
CD4	COL4A3	NA
CD44	COL4A4	NA
CD47	COL6A3	NA
CD48	COL7A1	NA
CD53	COL8A1	NA
CD55	COL9A3	NA
CD58	COLEC10	NA
CD69	COMT	NA
CD80	COP 1	NA
CD82	COPS4	NA
CD83	COPS5	NA
CD86	COPZ2	NA
CD8B2	COQ2	NA
CD93	CORO1C	NA
CD96	CORO2A	NA
CDA	CORO2B	NA
CDADC1	COX16	NA
CDC123	COX18	NA
CDC14A	COX6A1	NA
CDC14C	COX7B2	NA
CDC16	COX7C	NA
CDC42BPA	COX8A	NA
CDC42EP1	CPA2	NA
CDC42EP3	CPA6	NA
CDC5L	CPB1	NA
CDC7	CPE	NA
CDCA2	CPEB2	NA
CDCA7	CPEB3	NA
CDCA7L	CPEB4	NA
CDCA8	CPHXL	NA
CDCP1	CPLANE1	NA
CDH10	CPLX1	NA
CDH11	CPM	NA
CDH12	CPN2	NA
CDH13	CPNE3	NA
CDH17	CPNE4	NA
CDH18	CPNE5	NA
CDH19	CPNE7	NA
CDH2	CPNE8	NA
CDH20	CPO	NA
CDH23	CPPED1	NA
CDH26	CPS1	NA
CDH4	CPVL	NA
CDH5	CPXM2	NA
CDH6	CR1	NA
CDH7	CR1L	NA
CDH8	CRABP1	NA
CDH9	CRACD	NA
CDHR3	CRACDL	NA
CDIN1	CRACR2A	NA
CDK1	CRADD	NA
CDK14	CRAMP1	NA
CDK20	CRB2	NA
CDK5RAP2	CRBN	NA
CDK5RAP3	CREB3L1	NA
CDKAL1	CREB3L3	NA
CDKL1	CREB3L4	NA
CDKN1B	CREB5	NA
CDKN1C	CREG1	NA
CDKN2B	CREG2	NA
CDKN3	CRIM1	NA
CDNF	CRISPLD2	NA
CDON	CRLF3	NA
CDX1	CROT	NA
CDYL	CRPPA	NA
CEACAM20	CRTAC1	NA
CEACAM21	CRYBA4	NA
CECR2	CRYBB2	NA
CELF1	CRYBG1	NA
CELF2	CRYGD	NA
CELF4	CRYL1	NA
CELSR1	CRYZ	NA
CEMIP	CRYZL1	NA
CEMIP2	CSDC2	NA
CENPC	CSF1R	NA
CENPE	CSF3R	NA
CENPF	CSGALNACT1	NA
CENPP	CSH2	NA
CENPU	CSK	NA
CENPW	CSMD1	NA
CEP112	CSMD2	NA
CEP120	CSMD3	NA
CEP126	CSNK1A1	NA
CEP128	CSNK1G1	NA
CEP135	CSNK1G2	NA
CEP162	CSNK1G3	NA
CEP164	CSNK2A1	NA
CEP170	CSNK2A2	NA
CEP295	CSNKA2IP	NA
CEP350	CSRNP3	NA
CEP43	CSRP1	NA
CEP55	CTBP2	NA
CEP57L1	CTC1	NA
CEP78	CTDP1	NA
CEP83	CTIF	NA
CEP85L	CTNNA1	NA
CERKL	CTNNA2	NA
CERS3	CTNNA3	NA
CERS6	CTNNB1	NA
CES1	CTNNBL1	NA
CES5A	CTNND2	NA
CETN3	CTRB2	NA
CFAP144	CTSC	NA
CFAP144P1	CTSO	NA
CFAP20DC	CTSZ	NA
CFAP210	CTTNBP2	NA
CFAP221	CTTNBP2NL	NA
CFAP298-TCP10L	CTXN3	NA
CFAP299	CUL1	NA
CFAP300	CUL2	NA
CFAP36	CUX1	NA
CFAP418	CWC22	NA
CFAP43	CWC27	NA
CFAP44	CXADR	NA
CFAP45	CXCR4	NA
CFAP46	CXCR5	NA
CFAP54	CXXC4	NA
CFAP57	CYB5A	NA
CFAP58	CYBRD1	NA
CFAP61	CYCS	NA
CFAP90	CYFIP2	NA
CFAP91	CYLC2	NA
CFAP95	CYLD	NA
CFAP97	CYP19A1	NA
CFAP99	CYP1B1	NA
CFH	CYP26A1	NA
CFL2	CYP26B1	NA
CFLAR	CYP27C1	NA
CFTR	CYP2D7	NA
CGN	CYP2F1	NA
CGNL1	CYP46A1	NA
CGRRF1	CYP4A22	NA
CHAT	CYP4F8	NA
CHCHD3	CYRIA	NA
CHD1	CYRIB	NA
CHD2	CYSTM1	NA
CHD6	CYTH3	NA
CHD9NB	CYTIP	NA
CHDH	CYYR1	NA
CHFR	DAAM1	NA
CHGA	DAAM2	NA
CHGB	DAB1	NA
CHI3L1	DAB2	NA
CHI3L2	DAB2IP	NA
CHL1	DACH1	NA
CHMP2A	DACT1	NA
CHMP2B	DAGLA	NA
CHMP4B	DAGLB	NA
CHN2	DAO	NA
CHODL	DAOA	NA
CHORDC1	DAPK1	NA
CHPT1	DAPK2	NA
CHRD	DAPL1	NA
CHRM1	DAZL	NA
CHRM2	DBX1	NA
CHRM3	DBX2	NA
CHRNA2	DCAF1	NA
CHRNA7	DCAF11	NA
CHRNA9	DCAF12	NA
CHST1	DCAF4L2	NA
CHST11	DCAF5	NA
CHST15	DCC	NA
CHST3	DCDC1	NA
CHST8	DCDC2	NA
CHST9	DCDC2C	NA
CHSY1	DCHS1	NA
CHSY3	DCHS2	NA
CIBAR1	DCLK1	NA
CILK1	DCLK2	NA
CIMAP3	DCLK3	NA
CIMIP1	DCLRE1A	NA
CIPC	DCLRE1B	NA
CIR1	DCN	NA
CIT	DCP2	NA
CITED2	DCPS	NA
CITED4	DCT	NA
CKAP4	DCUN1D5	NA
CKB	DDAH1	NA
CLASP1	DDC	NA
CLASP2	DDHD1	NA
CLBA1	DDR1	NA
CLCA1	DDR2	NA
CLCN6	DDX10	NA
CLCN7	DDX11	NA
CLCNKB	DDX18	NA
CLDN1	DDX19B	NA
CLDN10	DDX31	NA
CLDN14	DDX52	NA
CLDN16	DDX56	NA
CLDN20	DEFA4	NA
CLDN23	DEFB112	NA
CLDN5	DEFB114	NA
CLDND1	DEFB115	NA
CLEC12A	DELE1	NA
CLEC14A	DENND1A	NA
CLEC16A	DENND2A	NA
CLEC17A	DENND2B	NA
CLEC2B	DENND3	NA
CLEC3A	DENND5B	NA
CLEC4M	DEPDC1	NA
CLEC9A	DEPDC1B	NA
CLHC1	DEPDC5	NA
CLIC5	DEPDC7	NA
CLINT1	DERA	NA
CLIP1	DERL2	NA
CLIP3	DEUP1	NA
CLMN	DGCR6L	NA
CLMP	DGKB	NA
CLNK	DGKD	NA
CLPB	DGKG	NA
CLPTM1	DGKH	NA
CLPTM1L	DGKI	NA
CLRN1	DHFR	NA
CLSPN	DHFR2	NA
CLSTN2	DHH	NA
CLTA	DHRS11	NA
CLU	DHRS4	NA
CLUAP1	DHRS7	NA
CLUL1	DHX15	NA
CLVS1	DHX35	NA
CLVS2	DHX37	NA
CLXN	DIAPH3	NA
CLYBL	DIO3	NA
CMBL	DIP2B	NA
CMC1	DIP2C	NA
CMIP	DIPK2A	NA
CMKLR1	DIRAS1	NA
CMKLR2	DIRAS2	NA
CMPK2	DIRAS3	NA
CMSS1	DIS3L	NA
CMTM7	DISC1	NA
CMTM8	DISP3	NA
CNBD1	DKK 2.00	NA
CNEP1R1	DLC1	NA
CNGA3	DLEU7	NA
CNGB1	DLG1	NA
CNIH3	DLG2	NA
CNMD	DLGAP1	NA
CNN3	DLGAP2	NA
CNNM1	DLK1	NA
CNOT2	DLL1	NA
CNOT4	DLL3	NA
CNPY1	DLL4	NA
CNR1	DLX3	NA
CNRIP1	DLX5	NA
CNTFR	DMAC1	NA
CNTLN	DMBT1	NA
CNTN1	DMRT2	NA
CNTN3	DMRTA1	NA
CNTN4	DMRTA2	NA
CNTN5	DMXL2	NA
CNTN6	DNA2	NA
CNTNAP2	DNAAF11	NA
CNTNAP4	DNAAF9	NA
CNTNAP5	DNAH10	NA
COA6	DNAH11	NA
COA7	DNAH12	NA
COBL	DNAH17	NA
COBLL1	DNAH3	NA
COCH	DNAH5	NA
COG1	DNAH6	NA
COG2	DNAH9	NA
COG6	DNAJB9	NA
COG8	DNAJC12	NA
COL11A1	DNAJC13	NA
COL12A1	DNAJC15	NA
COL13A1	DNAJC19	NA
COL14A1	DNAJC5B	NA
COL15A1	DNAL1	NA
COL18A1	DNM1L	NA
COL19A1	DNM3	NA
COL1A2	DNMT3A	NA
COL21A1	DNMT3B	NA
COL22A1	DOCK1	NA
COL23A1	DOCK10	NA
COL24A1	DOCK2	NA
COL25A1	DOCK3	NA
COL26A1	DOCK4	NA
COL27A1	DOCK5	NA
COL28A1	DOCK7	NA
COL2A1	DOCK9	NA
COL3A1	DOK2	NA
COL4A1	DOK5	NA
COL4A2	DOK6	NA
COL4A4	DOP1B	NA
COL5A1	DPF1	NA
COL5A3	DPF3	NA
COL6A1	DPH6	NA
COL6A3	DPP10	NA
COL6A5	DPP4	NA
COL8A1	DPP6	NA
COL9A1	DPPA2	NA
COLEC10	DPPA4	NA
COLEC12	DPPA5	NA
COMMD10	DPRX	NA
COMMD2	DPY19L2	NA
COMMD5	DPYD	NA
COMMD9	DPYS	NA
COP 1	DPYSL2	NA
COPG2	DPYSL5	NA
COPRS	DR1	NA
COPS2	DRC1	NA
COPS3	DRC3	NA
COPS7B	DRD1	NA
COPS8	DRG1	NA
COPS9	DROSHA	NA
COPZ2	DSC2	NA
COQ2	DSC3	NA
COQ8A	DSCAM	NA
CORIN	DSCAML1	NA
CORO2B	DSE	NA
COTL1	DSEL	NA
COX16	DSG1	NA
COX18	DSG3	NA
COX19	DST	NA
COX6A1	DTNA	NA
COX6B1	DTNB	NA
COX7A2L	DTNBP1	NA
COX7C	DTWD2	NA
CP	DTX1	NA
CPA5	DUS2	NA
CPA6	DUSP10	NA
CPB1	DUSP12	NA
CPE	DUSP13B	NA
CPEB2	DUSP26	NA
CPEB3	DUSP4	NA
CPEB4	DUSP5	NA
CPED1	DUSP6	NA
CPHXL	DXO	NA
CPLANE1	DYM	NA
CPLX1	DYNC1I1	NA
CPLX2	DYNC1I2	NA
CPN2	DYNLL1	NA
CPNE4	DYNLRB2	NA
CPNE5	DYRK2	NA
CPNE7	DYSF	NA
CPNE8	DZIP1L	NA
CPO	E2F7	NA
CPOX	E4F1	NA
CPPED1	EAPP	NA
CPQ	EBF1	NA
CPS1	EBF2	NA
CPSF6	EBF3	NA
CPT2	EBLN2	NA
CPVL	ECEL1	NA
CPXM2	ECHDC3	NA
CPZ	ECI2	NA
CR1	ECRG4	NA
CR1L	EDEM1	NA
CR2	EDEM2	NA
CRACD	EDEM3	NA
CRACDL	EDIL3	NA
CRACR2A	EDN2	NA
CRADD	EDNRB	NA
CRB2	EDRF1	NA
CRBN	EEA1	NA
CREB3L1	EEF1A2	NA
CREB5	EEF1AKMT1	NA
CREG2	EEF2K	NA
CRHBP	EEF2KMT	NA
CRHR2	EEPD1	NA
CRIM1	EFCAB11	NA
CRISP1	EFCAB3	NA
CRISP2	EFCAB5	NA
CRISP3	EFCAB6	NA
CRISPLD1	EFCAB8	NA
CRISPLD2	EFEMP1	NA
CRK	EFHD1	NA
CRLF3	EFL1	NA
CRMP1	EFNA5	NA
CROCC2	EFNB2	NA
CROT	EFR3A	NA
CRP	EFR3B	NA
CRPPA	EFTUD2	NA
CRTAC1	EGFLAM	NA
CRY1	EGFR	NA
CRYBA1	EGLN3	NA
CRYBA4	EGR2	NA
CRYBB1	EGR3	NA
CRYBB2	EGR4	NA
CRYBG1	EHBP1	NA
CRYGB	EHD4	NA
CRYGD	EHF	NA
CRYGS	EIF2AK4	NA
CRYL1	EIF3H	NA
CSF1R	EIF4EBP2	NA
CSF3R	EIF4G2	NA
CSGALNACT1	EIF5A2	NA
CSMD1	EIPR1	NA
CSMD2	ELAC1	NA
CSMD3	ELAC2	NA
CSNK1G1	ELAPOR1	NA
CSNK1G3	ELAVL2	NA
CSNK2A1	ELAVL4	NA
CSNK2A2	ELF3	NA
CSNKA2IP	ELL	NA
CSPG4	ELL2	NA
CSPG5	ELMO1	NA
CSRNP3	ELMO2	NA
CSRP2	ELOF1	NA
CSRP3	ELOVL6	NA
CST1	ELOVL7	NA
CST2	ELP3	NA
CST3	EMCN	NA
CST4	EMILIN2	NA
CST7	EML1	NA
CSTA	EML2	NA
CSTB	EML6	NA
CSTL1	EMX1	NA
CTBP2	EMX2	NA
CTDSPL	EN2	NA
CTH	ENC1	NA
CTHRC1	ENDOV	NA
CTIF	ENOX1	NA
CTLA4	ENPEP	NA
CTNNA2	ENPP2	NA
CTNNA3	ENPP6	NA
CTNNB1	ENSA	NA
CTNND2	ENTHD1	NA
CTPS1	EOMES	NA
CTR9	EP300	NA
CTRB2	EPAS1	NA
CTRC	EPB41L2	NA
CTSC	EPB41L4A	NA
CTSL	EPB41L4B	NA
CTSO	EPB41L5	NA
CTSV	EPC2	NA
CTTNBP2NL	EPCAM	NA
CTU2	EPCIP	NA
CTXN3	EPHA3	NA
CTXND1	EPHA4	NA
CTXND2	EPHA5	NA
CUBN	EPHA7	NA
CUEDC2	EPHA8	NA
CUL3	EPHB1	NA
CUX1	EPHB2	NA
CWC22	EPHB3	NA
CWC27	EPHX1	NA
CWF19L2	EPM2A	NA
CX3CR1	EPS8	NA
CXADR	ERAP1	NA
CXCL12	ERBB4	NA
CXCL13	ERBIN	NA
CXCL16	ERC2	NA
CXCL17	ERCC4	NA
CXCR1	ERCC6L2	NA
CXCR4	EREG	NA
CXCR5	ERG	NA
CXXC4	ERI1	NA
CYB561D2	ERICH1	NA
CYB5A	ERICH6	NA
CYB5B	ERLIN1	NA
CYB5D2	ERMARD	NA
CYB5R2	ESD	NA
CYB5R4	ESM1	NA
CYBRD1	ESPL1	NA
CYCS	ESR1	NA
CYLC2	ESRP1	NA
CYLD	ESRRB	NA
CYP19A1	ESRRG	NA
CYP26A1	ESYT3	NA
CYP26B1	ETAA1	NA
CYP27C1	ETNK1	NA
CYP2A13	ETS1	NA
CYP2C8	ETV1	NA
CYP2C9	ETV3	NA
CYP2D6	ETV5	NA
CYP2J2	ETV6	NA
CYP39A1	ETV7	NA
CYP46A1	EVA1A	NA
CYP4B1	EVX2	NA
CYP4F2	EXD2	NA
CYP4V2	EXO1	NA
CYP4X1	EXOC4	NA
CYP7A1	EXOC6B	NA
CYP7B1	EXT1	NA
CYRIA	EYA1	NA
CYRIB	EYA2	NA
CYS1	EYS	NA
CYSLTR2	F2RL2	NA
CYTH3	F3	NA
CYTH4	F7	NA
CYTIP	FAAP100	NA
CYYR1	FABP12	NA
CZIB	FABP5	NA
DAAM1	FABP6	NA
DAAM2	FADS1	NA
DAB1	FAM107B	NA
DAB2	FAM110B	NA
DAB2IP	FAM114A2	NA
DACH1	FAM117B	NA
DACT1	FAM120A	NA
DACT2	FAM120AOS	NA
DAD1	FAM120B	NA
DAG1	FAM124B	NA
DAGLA	FAM135B	NA
DAO	FAM13B	NA
DAOA	FAM13C	NA
DAP	FAM149A	NA
DAPK1	FAM161A	NA
DAPK2	FAM171A1	NA
DAPL1	FAM180A	NA
DAPP1	FAM180B	NA
DARS2	FAM181A	NA
DAZL	FAM181B	NA
DBNDD1	FAM184B	NA
DBX1	FAM204A	NA
DCAF1	FAM20A	NA
DCAF17	FAM20C	NA
DCAF5	FAM241A	NA
DCBLD2	FAM43A	NA
DCC	FAM50B	NA
DCD	FAM53A	NA
DCDC1	FAM76B	NA
DCDC2	FAM78B	NA
DCDC2C	FAM83E	NA
DCHS1	FAM98A	NA
DCHS2	FANCF	NA
DCLK1	FANCL	NA
DCLK2	FANK1	NA
DCLK3	FAP	NA
DCLRE1B	FAR2	NA
DCN	FARP1	NA
DCP1B	FARS2	NA
DCPS	FAT1	NA
DCT	FAT3	NA
DCTD	FAT4	NA
DCTN5	FAXC	NA
DDAH1	FBN3	NA
DDC	FBRSL1	NA
DDHD1	FBXL17	NA
DDI1	FBXL18	NA
DDIT4L	FBXL4	NA
DDO	FBXL7	NA
DDRGK1	FBXO11	NA
DDX1	FBXO15	NA
DDX10	FBXO16	NA
DDX11	FBXO2	NA
DDX18	FBXO21	NA
DDX27	FBXO31	NA
DDX43	FBXO32	NA
DDX52	FBXO33	NA
DDX59	FBXO34	NA
DEAF1	FBXO46	NA
DECR1	FBXW5	NA
DEF8	FCER1A	NA
DEFA5	FCHO1	NA
DEFB1	FCRL5	NA
DEFB112	FDFT1	NA
DEFB114	FDX1	NA
DEFB115	FDX2	NA
DEFB126	FEM1C	NA
DEFB128	FER	NA
DENND11	FER1L6	NA
DENND1A	FEZ1	NA
DENND1B	FEZ2	NA
DENND2A	FEZF1	NA
DENND2B	FGD4	NA
DENND3	FGD6	NA
DENND4A	FGF10	NA
DENND5A	FGF14	NA
DENND5B	FGF17	NA
DEPDC1	FGF9	NA
DEPDC5	FGFBP3	NA
DEPTOR	FGFR2	NA
DERA	FGGY	NA
DERL1	FHIP1A	NA
DERL2	FHIT	NA
DEUP1	FHL2	NA
DGCR2	FHL5	NA
DGKB	FHOD3	NA
DGKG	FIGN	NA
DGKH	FILIP1	NA
DGKI	FKBP1C	NA
DHCR7	FKBP2	NA
DHFR	FKBP9	NA
DHRS2	FKTN	NA
DHRS4	FLNB	NA
DHRS7C	FLNC	NA
DHX15	FLOT2	NA
DHX35	FLRT2	NA
DHX37	FLT3LG	NA
DHX40	FLYWCH1	NA
DHX57	FMN1	NA
DIAPH1	FMN2	NA
DIAPH3	FMNL1	NA
DICER1	FMNL2	NA
DIO2	FMO1	NA
DIO3	FNBP1	NA
DIP2A	FNDC3A	NA
DIP2C	FNDC3B	NA
DIPK1C	FOCAD	NA
DIPK2A	FOLH1	NA
DIRAS2	FOS	NA
DIRAS3	FOXA2	NA
DISC1	FOXB1	NA
DISP3	FOXD2	NA
DKK 1.00	FOXF1	NA
DKK 2.00	FOXG1	NA
DKK 3.00	FOXK1	NA
DLC1	FOXK2	NA
DLD	FOXN2	NA
DLEC1	FOXN3	NA
DLEU7	FOXO1	NA
DLG2	FOXO3	NA
DLG5	FOXO6	NA
DLGAP1	FOXP1	NA
DLGAP2	FOXP2	NA
DLL1	FOXQ1	NA
DLST	FRAT1	NA
DLX2	FREM1	NA
DLX6	FREY1	NA
DMAC1	FRG1	NA
DMBX1	FRK	NA
DMGDH	FRMD3	NA
DMRT1	FRMD4A	NA
DMRT2	FRMD6	NA
DMRTA1	FRMPD1	NA
DMRTB1	FRS2	NA
DMTF1	FSCB	NA
DMXL1	FSD2	NA
DMXL2	FSHB	NA
DNAAF11	FSHR	NA
DNAAF9	FSIP2	NA
DNAH11	FST	NA
DNAH12	FSTL4	NA
DNAH14	FSTL5	NA
DNAH17	FTCDNL1	NA
DNAH3	FTMT	NA
DNAH5	FTO	NA
DNAH7	FURIN	NA
DNAH8	FUT9	NA
DNAH9	FXR1	NA
DNAI2	FYB1	NA
DNAJA4	FZD1	NA
DNAJB12	FZD10	NA
DNAJB6	FZD3	NA
DNAJB8	FZD7	NA
DNAJB9	FZD8	NA
DNAJC10	G2E3	NA
DNAJC11	GABBR1	NA
DNAJC15	GABBR2	NA
DNAJC16	GABRA2	NA
DNAJC17	GABRA4	NA
DNAJC24	GABRA6	NA
DNAJC25	GABRB1	NA
DNAJC27	GABRB2	NA
DNAJC5B	GABRB3	NA
DNASE2B	GABRG1	NA
DNER	GABRG2	NA
DNHD1	GABRG3	NA
DNM3	GABRR2	NA
DNMBP	GAD1	NA
DNMT3A	GAD2	NA
DNTT	GADD45A	NA
DOCK1	GADD45B	NA
DOCK10	GADD45G	NA
DOCK2	GADL1	NA
DOCK4	GALNT10	NA
DOCK5	GALNT12	NA
DOCK6	GALNT13	NA
DOCK7	GALNT14	NA
DOCK8	GALNT16	NA
DOCK9	GALNT17	NA
DOK4	GALNT18	NA
DOK5	GALNT2	NA
DOK6	GALNT3	NA
DOK7	GALNT5	NA
DOP1B	GALNT7	NA
DPAGT1	GALNT9	NA
DPF2	GALNTL6	NA
DPF3	GALR1	NA
DPH3	GAP43	NA
DPH5	GAREM1	NA
DPH6	GARIN1A	NA
DPP10	GARIN1B	NA
DPP3	GAS1	NA
DPP4	GAS2	NA
DPP6	GAS6	NA
DPPA4	GAS8	NA
DPT	GASK1B	NA
DPY19L1	GATA3	NA
DPY19L2	GATA4	NA
DPY19L4	GATAD1	NA
DPYD	GATAD2B	NA
DPYS	GATB	NA
DPYSL2	GBA3	NA
DPYSL5	GBE1	NA
DR1	GBF1	NA
DRAM1	GBX2	NA
DRC3	GCFC2	NA
DRC7	GCG	NA
DRD1	GCLC	NA
DRD2	GCM1	NA
DRG1	GCNT1	NA
DRGX	GCNT3	NA
DROSHA	GDA	NA
DSC3	GDAP1	NA
DSCAM	GDF3	NA
DSCAML1	GDF5	NA
DSCC1	GDF6	NA
DSEL	GDF7	NA
DSP	GDF9	NA
DST	GDNF	NA
DTHD1	GDPD1	NA
DTNA	GEMIN5	NA
DTNB	GET1	NA
DTNBP1	GFI1B	NA
DTWD2	GFRA2	NA
DTX1	GGT5	NA
DTX3	GHITM	NA
DTX4	GHR	NA
DUSP10	GID8	NA
DUSP15	GIGYF2	NA
DUSP16	GIMAP7	NA
DUSP26	GIPR	NA
DUSP29	GJA1	NA
DUSP4	GJA5	NA
DUSP5	GJB2	NA
DUSP6	GJD3	NA
DUXA	GLB1L2	NA
DYM	GLCCI1	NA
DYNC1I1	GLCE	NA
DYNC1I2	GLDC	NA
DYNC1LI1	GLDN	NA
DYNC2H1	GLI2	NA
DYNC2I1	GLI3	NA
DYNLL1	GLIS1	NA
DYNLRB2	GLIS2	NA
DYNLT5	GLIS3	NA
DYRK1A	GLRA3	NA
DYRK1B	GLRX3	NA
DYRK2	GLRX5	NA
DYSF	GLT8D2	NA
DZANK1	GLUL	NA
DZIP1	GMDS	NA
E2F3	GMIP	NA
E2F7	GMNC	NA
EAPP	GMNN	NA
EBF1	GNAL	NA
EBF2	GNAO1	NA
EBF3	GNAT1	NA
EBF4	GNAT2	NA
EBLN2	GNB1L	NA
EBPL	GNG12	NA
ECE1	GNG2	NA
ECHDC3	GNG7	NA
ECI2	GNGT1	NA
ECRG4	GNMT	NA
EDAR	GNPDA2	NA
EDC3	GNPTG	NA
EDDM3B	GOLGA3	NA
EDEM1	GOLGA7	NA
EDIL3	GOLGA8J	NA
EDN1	GOLIM4	NA
EDN2	GOSR1	NA
EDNRA	GOT2	NA
EDNRB	GP6	NA
EED	GPAA1	NA
EEF1A2	GPAM	NA
EEF1E1	GPAT3	NA
EEF2K	GPAT4	NA
EEIG1	GPATCH2	NA
EEPD1	GPATCH2L	NA
EFCAB11	GPBP1	NA
EFCAB12	GPC1	NA
EFCAB13	GPC5	NA
EFCAB14	GPC6	NA
EFCAB2	GPCPD1	NA
EFCAB3	GPD2	NA
EFCAB6	GPLD1	NA
EFCAB8	GPM6A	NA
EFEMP1	GPR107	NA
EFHB	GPR108	NA
EFHC1	GPR12	NA
EFHD1	GPR135	NA
EFL1	GPR137B	NA
EFNA5	GPR149	NA
EFNB2	GPR158	NA
EFR3A	GPR22	NA
EFR3B	GPR26	NA
EFS	GPR27	NA
EGFLAM	GPR32	NA
EGFR	GPR35	NA
EGLN3	GPR37L1	NA
EHBP1	GPRC5D	NA
EHMT1	GPRIN3	NA
EID2	GPT	NA
EIF2AK4	GRAMD1B	NA
EIF2B4	GRAMD2B	NA
EIF2D	GRAMD4	NA
EIF2S3B	GRB10	NA
EIF3D	GRB14	NA
EIF3E	GREB1	NA
EIF3H	GREB1L	NA
EIF3J	GREM1	NA
EIF3M	GRIA1	NA
EIF4E	GRIA2	NA
EIF4E3	GRIA4	NA
EIF4G3	GRID1	NA
EIF5A2	GRID2	NA
EIPR1	GRID2IP	NA
ELAC2	GRIK2	NA
ELAPOR1	GRIK4	NA
ELAVL2	GRIK5	NA
ELAVL3	GRIN2A	NA
ELF1	GRIN2B	NA
ELF2	GRIN3A	NA
ELF5	GRIP1	NA
ELFN1	GRK3	NA
ELFN2	GRK4	NA
ELL2	GRK5	NA
ELMO1	GRM2	NA
ELOA	GRM3	NA
ELOVL4	GRM6	NA
ELOVL5	GRM7	NA
ELOVL6	GRM8	NA
ELP6	GRXCR1	NA
ELSPBP1	GSC	NA
EMB	GSDMC	NA
EMCN	GSE1	NA
EMILIN3	GSG1L	NA
EML1	GSG1L2	NA
EML4	GSK3B	NA
EML5	GSR	NA
EML6	GSTA2	NA
EMP1	GSTA3	NA
EMX2	GSTM4	NA
EN1	GSTT4	NA
ENAH	GSX1	NA
ENC1	GSX2	NA
ENKUR	GTDC1	NA
ENOSF1	GTF2A1	NA
ENOX1	GTPBP4	NA
ENPEP	GTSF1L	NA
ENPP1	GUCA1ANB-GUCA1A	NA
ENPP3	GUCY1A1	NA
ENPP6	GUCY1A2	NA
ENTREP2	GUCY2C	NA
EOMES	GULP1	NA
EPAS1	GXYLT2	NA
EPB41L2	GYG1	NA
EPB41L3	GYPA	NA
EPB41L4A	GYPC	NA
EPB41L4B	GYPE	NA
EPC1	H1-0	NA
EPC2	H2AC12	NA
EPCAM	H2BC13	NA
EPCIP	H2BC4	NA
EPHA3	H2BC5	NA
EPHA4	H2BC7	NA
EPHA5	H3Y1	NA
EPHA6	HAAO	NA
EPHA7	HABP2	NA
EPHA8	HABP4	NA
EPHB1	HACD2	NA
EPHB2	HACD3	NA
EPHX1	HACD4	NA
EPHX4	HACE1	NA
EPM2A	HACL1	NA
EPRS1	HAGHL	NA
EPS15L1	HAND2	NA
EPSTI1	HAO1	NA
ERAP1	HAPSTR1	NA
ERAP2	HARBI1	NA
ERBB4	HAS2	NA
ERC2	HBEGF	NA
ERCC4	HBG2	NA
ERCC6	HBP1	NA
ERCC6L2	HCN1	NA
ERCC8	HDAC2	NA
EREG	HDAC5	NA
ERG	HDAC7	NA
ERGIC1	HDAC9	NA
ERGIC2	HDGFL1	NA
ERI1	HDGFL2	NA
ERI3	HDLBP	NA
ERICH1	HEATR4	NA
ERICH5	HECTD4	NA
ERMARD	HECW1	NA
ERN 1.00	HEG1	NA
ERO1B	HELT	NA
ERRFI1	HEPACAM2	NA
ESF1	HERC1	NA
ESM1	HES1	NA
ESR1	HES7	NA
ESR2	HEXIM1	NA
ESRP1	HFM1	NA
ESRRB	HGF	NA
ESRRG	HGS	NA
ESYT2	HHAT	NA
ESYT3	HHIPL2	NA
ETAA1	HIBADH	NA
ETNK1	HIRA	NA
ETNPPL	HIVEP2	NA
ETS1	HIVEP3	NA
ETS2	HK1	NA
ETV1	HK3	NA
ETV3L	HLA-C	NA
ETV5	HLA-DQB1	NA
ETV6	HLA-E	NA
EVA1A	HLA-G	NA
EVC	HLF	NA
EVI5	HMBOX1	NA
EVL	HMCN1	NA
EVPLL	HMGA2	NA
EVX1	HMGN2	NA
EXD2	HMGN3	NA
EXO1	HMGN4	NA
EXOC1L	HMHB1	NA
EXOC2	HMX3	NA
EXOC4	HNF1A	NA
EXOC5	HNF4G	NA
EXOC6	HNMT	NA
EXOC6B	HNRNPA0	NA
EXPH5	HNRNPA1L3	NA
EXT1	HNRNPD	NA
EXTL3	HNRNPH1	NA
EYA1	HNRNPLL	NA
EYA2	HNRNPR	NA
EYA4	HOGA1	NA
EYS	HOOK2	NA
EZH2	HOXC5	NA
F13A1	HPCAL1	NA
F2RL2	HPD	NA
F2RL3	HPGD	NA
F3	HPX	NA
FA2H	HRH1	NA
FABP2	HRH4	NA
FABP4	HS1BP3	NA
FABP7	HS3ST1	NA
FADS2	HS3ST2	NA
FAIM2	HS3ST3A1	NA
FAM107A	HS3ST3B1	NA
FAM107B	HS3ST4	NA
FAM110A	HS3ST5	NA
FAM110B	HS3ST6	NA
FAM114A1	HS6ST1	NA
FAM114A2	HSD17B12	NA
FAM117B	HSD17B3	NA
FAM120AOS	HSF2	NA
FAM120B	HSF5	NA
FAM124A	HSPA12A	NA
FAM124B	HSPA1L	NA
FAM135B	HSPB8	NA
FAM13B	HSPG2	NA
FAM13C	HSPH1	NA
FAM151B	HTR1A	NA
FAM153A	HTR1B	NA
FAM153CP	HTR1F	NA
FAM161A	HTR2A	NA
FAM163B	HTR4	NA
FAM167A	HTR5A	NA
FAM170A	HTR7	NA
FAM171A1	HUNK	NA
FAM174A	HVCN1	NA
FAM174B	HYDIN	NA
FAM178B	HYI	NA
FAM180A	IARS2	NA
FAM181A	IBTK	NA
FAM181B	ICE1	NA
FAM184A	ICOS	NA
FAM204A	ID2	NA
FAM20A	ID4	NA
FAM20B	IDE	NA
FAM20C	IDH3B	NA
FAM216B	IDI1	NA
FAM222A	IDUA	NA
FAM222B	IER3	NA
FAM227B	IFI27L1	NA
FAM228B	IFNA1	NA
FAM234B	IFNA7	NA
FAM240B	IFNAR2	NA
FAM241A	IFNE	NA
FAM246C	IFNG	NA
FAM3B	IFNL4	NA
FAM3D	IFT46	NA
FAM43A	IFT57	NA
FAM47E	IFT81	NA
FAM53A	IFTAP	NA
FAM53B	IGF1	NA
FAM76B	IGF1R	NA
FAM78B	IGF2BP1	NA
FAM83A	IGF2BP2	NA
FAM83B	IGF2BP3	NA
FAM83F	IGF2R	NA
FAM89A	IGFBP1	NA
FAM8A1	IGFBP2	NA
FAM98A	IGFBP3	NA
FAN1	IGFBP4	NA
FANCC	IGFBP5	NA
FANCF	IGFBP7	NA
FANCI	IGFN1	NA
FANCL	IGIP	NA
FANK1	IGLL1	NA
FAR2	IGSF11	NA
FARP1	IGSF21	NA
FARP2	IGSF3	NA
FARS2	IGSF5	NA
FARSB	IGSF9B	NA
FAS	IKZF2	NA
FASLG	IL12A	NA
FASTKD3	IL12RB1	NA
FAT1	IL16	NA
FAT2	IL1B	NA
FAT3	IL1RL1	NA
FAT4	IL20RB	NA
FAXC	IL22RA2	NA
FBLN2	IL2RB	NA
FBLN5	IL33	NA
FBLN7	IL34	NA
FBN1	IMMP2L	NA
FBN2	IMPDH1	NA
FBP1	IMPG1	NA
FBP2	INA	NA
FBRSL1	INCENP	NA
FBXL13	INF2	NA
FBXL17	ING2	NA
FBXL18	INHBA	NA
FBXL2	INHBB	NA
FBXL7	INKA2	NA
FBXO10	INO80D	NA
FBXO11	INPPL1	NA
FBXO15	INSC	NA
FBXO21	INSIG1	NA
FBXO25	INSIG2	NA
FBXO27	INSR	NA
FBXO3	INVS	NA
FBXO33	IP6K2	NA
FBXO39	IPCEF1	NA
FBXO4	IPMK	NA
FBXO40	IPO13	NA
FBXO44	IPO4	NA
FBXO5	IPO5	NA
FBXO8	IPO7	NA
FBXW10	IPO9	NA
FBXW11	IQANK1	NA
FBXW12	IQCA1	NA
FBXW2	IQCH	NA
FBXW4	IQCJ-SCHIP1	NA
FBXW7	IQCM	NA
FCAMR	IQCN	NA
FCER1A	IQGAP2	NA
FCHSD2	IQGAP3	NA
FCN1	IQSEC1	NA
FCRL5	IQSEC3	NA
FDFT1	IRAK1BP1	NA
FECH	IREB2	NA
FEM1B	IRF2BP2	NA
FEM1C	IRF2BPL	NA
FER	IRF3	NA
FER1L6	IRF8	NA
FERD3L	IRS1	NA
FERMT1	IRS2	NA
FERMT2	IRX1	NA
FERRY3	IRX2	NA
FEZ1	IRX3	NA
FEZ2	IRX4	NA
FEZF1	ISL1	NA
FGD5	ISM1	NA
FGF1	ISOC1	NA
FGF10	ISOC2	NA
FGF12	ISX	NA
FGF14	ITFG1	NA
FGF18	ITGA1	NA
FGF2	ITGA2	NA
FGF20	ITGA2B	NA
FGF4	ITGA3	NA
FGF5	ITGA6	NA
FGF6	ITGA7	NA
FGF9	ITGA8	NA
FGFBP1	ITGAL	NA
FGFR1	ITGAX	NA
FGFR2	ITGB6	NA
FGGY	ITGB8	NA
FH	ITGBL1	NA
FHAD1	ITIH1	NA
FHIP1A	ITM2B	NA
FHIT	ITPA	NA
FHL2	ITPR1	NA
FHL5	ITPR3	NA
FHOD3	ITPRID1	NA
FICD	ITSN1	NA
FIG4	IVD	NA
FIGN	IVNS1ABP	NA
FIGNL2	IZUMO3	NA
FIRRM	JADE1	NA
FJX1	JAG1	NA
FKBP15	JAKMIP3	NA
FKBP1C	JAM3	NA
FKBP5	JARID2	NA
FLI1	JAZF1	NA
FLNB	JHY	NA
FLRT2	JMJD1C	NA
FLT3	JPH1	NA
FLT4	JPH2	NA
FLYWCH1	JPH3	NA
FMN1	JRKL	NA
FMN2	KALRN	NA
FMNL1	KAT2B	NA
FMNL2	KATNAL1	NA
FMNL3	KAZN	NA
FMO2	KBTBD2	NA
FMO3	KBTBD3	NA
FMO4	KBTBD8	NA
FMOD	KCNA3	NA
FN1	KCNA4	NA
FNDC3A	KCNA5	NA
FNDC3B	KCNAB1	NA
FNDC7	KCNB1	NA
FNIP1	KCNB2	NA
FNIP2	KCNC2	NA
FOCAD	KCNC3	NA
FOLR1	KCNC4	NA
FOLR3	KCND3	NA
FOS	KCNF1	NA
FOSL2	KCNG1	NA
FOXA2	KCNG2	NA
FOXA3	KCNH1	NA
FOXB2	KCNH3	NA
FOXD1	KCNH5	NA
FOXD2	KCNH7	NA
FOXE1	KCNH8	NA
FOXF1	KCNIP1	NA
[truncated: 4,428 more rows]
